# Supplementary material for: Enrichment of homologs in insignificant BLAST hits by co-complex network alignment
Source: BMC Bioinformatics. 2010 Feb 12;11:86. doi: 10.1186/1471-2105-11-86 (PMC2836305; doi:10.1186/1471-2105-11-86)
Supplement: Additional file 2 — Fraction of subunits found with BLAST or co-complex alignment, per complex. An excel file containing for each complex the number and fraction of subunits found with BLAST or co-complex network alignment and how many of these subunits have been confirmed by either Pfam or PSI-BLAST. [file 1471-2105-11-86-S2.XLS]

## Sheet: Sheet1
Additional File 2. Fraction of subunits found with BLAST or co-complex alignment, per complex
Complex	Fraction of subunits found with BLAST, E value <=0.001	Fraction of subunits found with cocomplex network alignment, E value <= 1	Total fraction of subunits found	Number of subunits found with cocomplex network alignment, E value <= 1	Number of subunits found with cocomplex network alignment, E value <= 1, with query and hit sharing a Pfam clan or CDD domain	Number of subunits found with cocomplex network alignment, E value <= 1, homology confirmed with PSI-BLAST	Number of subunits in the complex
SNARE complex (STX1A, SNAP29)	0.5	0.5	1	1	1		2
SNX complex (SNX1, SNX6)	0.5	0.5	1	1	1		2
ESCRT-II complex	0.666667	0.333333	1	1	1		3
Ku antigen-NARG1 complex	0.666667	0.333333	1	1	1		3
Ku antigen-YY1-alphaMyHC promoter complex	0.666667	0.333333	1	1	1		3
PCNA-KU antigen complex	0.666667	0.333333	1	1	1		3
SNARE complex (STX11, VAMP2, SNAP23)	0.666667	0.333333	1	1	1		3
Postsplicing complex	0.714286	0.285714	1	2	2		7
NuRD.1 complex	0.571429	0.285714	0.857143	2	2		7
CTF18-CTF8-DCC1-RFC3 complex	0.75	0.25	1	1	1		4
Ubiquitin E3 ligase (CRY1, SKP1A, CUL1, FBXL3)	0.75	0.25	1	1	1		4
Ubiquitin E3 ligase (CRY2, SKP1A, CUL1, FBXL3)	0.75	0.25	1	1	1		4
Ubiquitin E3 ligase (FBXO31, SKP1A, CUL1, RBX1)	0.75	0.25	1	1	1		4
Condensin II	0.5	0.25	0.75	1	1		4
Mi-2/NuRD-MTA2 complex	0.6	0.2	0.8	1	1		5
Mi2/NuRD-BCL6-MTA3 complex	0.6	0.2	0.8	1	1		5
55S ribosome, mitochondrial	0.386667	0.173333	0.56	13	12	1	75
DHX9-ADAR-vigilin-DNA-PK-Ku antigen complex	0.833333	0.166667	1	1	1		6
ESR1-CDK7-CCNH-MNAT1-MTA1-HDAC2 complex	0.666667	0.166667	0.833333	1	1		6
ORC complex (origin recognition complex)	0.666667	0.166667	0.833333	1	0	1	6
Set1A complex	0.666667	0.166667	0.833333	1	1		6
Set1B complex	0.666667	0.166667	0.833333	1	1		6
ING2 complex	0.5	0.166667	0.666667	2	1	FP	12
STAGA complex (SPT3-TAF9-GCN5 acetyltransferase complex)	0.769231	0.153846	0.923077	2	1	1	13
CTF18-cohesion-RFC-POLH complex	0.857143	0.142857	1	1	1		7
ASCOM complex	0.714286	0.142857	0.857143	1	1		7
Menin-associated histone methyltransferase complex	0.714286	0.142857	0.857143	1	1		7
DNA double-strand break end-joining complex	0.571429	0.142857	0.714286	1	1		7
MLL-HCF complex	0.571429	0.142857	0.714286	1	1		7
TERF2-RAP1 complex	0.428571	0.142857	0.571429	1	1		7
SF3b complex	0.875	0.125	1	1	1		8
p27-cyclinE-Cdk2 - Ubiquitin E3 ligase (SKP1A, SKP2, CUL1, CKS1B, RBX1) complex	0.75	0.125	0.875	1	1		8
Ubiquitin E3 ligase (CSN1, CSN8, HRT1, SKP1, SKP2, CUL1, CUL2, CUL3)	0.75	0.125	0.875	1	1		8
5S-DNA-TFIIIA-TFIIIC2-TFIIIB subcomplex	0.625	0.125	0.75	1	1		8
CF IIAm complex (Cleavage factor IIAm complex)	0.625	0.125	0.75	2	2		16
Conserved oligomeric Golgi (COG) complex	0.375	0.125	0.5	1	1		8
Anaphase-promoting complex	0.888889	0.111111	1	1	0	1	9
Nup 107-160 subcomplex	0.666667	0.111111	0.777778	1	1		9
URI complex (Unconventional prefoldin RPB5 Interactor)	0.666667	0.111111	0.777778	1	1		9
DMAP1-associated complex	0.9	0.1	1	1	1		10
GCN5-TRRAP histone acetyltransferase complex	0.9	0.1	1	1	1		10
PCAF complex	0.9	0.1	1	1	1		10
mRNA decay complex (UPF1, UPF2, UPF3B, DCP2, XRN1, XRN2, EXOSC2, EXOSC4, EXOSC10, PARN)	0.8	0.1	0.9	1	1		10
SRCAP-associated chromatin remodeling complex	0.8	0.1	0.9	1	1		10
Multisynthetase complex	0.818182	0.0909091	0.909091	1	0	1	11
18S U11/U12 snRNP	0.708333	0.0833333	0.791667	2	2		24
UTX-MLL2/3 complex	0.666667	0.0833333	0.75	1	1		12
F1F0-ATP synthase (EC 3.6.3.14), mitochondrial	0.666667	0.0666667	0.733333	1	1		15
NuA4/Tip60 HAT complex	0.875	0.0625	0.9375	1	1		16
SNF2h-cohesin-NuRD complex	0.8125	0.0625	0.875	1	1		16
SMN complex	0.625	0.0625	0.6875	1	0	FP	16
TRAP complex	0.375	0.0625	0.4375	1	1		16
TFTC complex (TATA-binding protein-free TAF-II-containing complex)	0.882353	0.0588235	0.941176	1	1		17
SMCC complex	0.470588	0.0588235	0.529412	1	1		17
anti-HDAC2 complex	0.666667	0.0555556	0.722222	1	1		18
CEN complex	0.486486	0.0540541	0.540541	2	2		37
HCF-1 complex	0.842105	0.0526316	0.894737	1	1		19
C complex spliceosome	0.797468	0.0379747	0.835443	3	2	1	79
CDC5L complex	0.814815	0.037037	0.851852	1	0	1	27
Mediator complex	0.3125	0.03125	0.34375	1	1		32
17S U2 snRNP	0.848485	0.030303	0.878788	1	1		33
Spliceosome	0.782946	0.0232558	0.806202	3	1	1, FP	129
ABIN2-NFKB1-MAP3K8 complex	1	0	1	0	0		2
ADAR1-CDK2 complex	1	0	1	0	0		2
AP4 adaptor complex	1	0	1	0	0		4
Apoptosome	1	0	1	0	0		2
ARD1-NATH complex	1	0	1	0	0		2
Arp2/3 protein complex	1	0	1	0	0		7
Artemis-DNA-PK complex	1	0	1	0	0		2
ASPP1-SAM68 complex	1	0	1	0	0		2
ATR-HDAC2-CHD4 complex	1	0	1	0	0		3
BARD1-BRCA1-CSTF complex	1	0	1	0	0		5
BCL6-HDAC4 complex	1	0	1	0	0		2
BCL6-HDAC5 complex	1	0	1	0	0		2
BCL6-HDAC7 complex	1	0	1	0	0		2
Bipartite complex (TFC4, CTNNB1)	1	0	1	0	0		2
BLM-RAD51L3-XRCC2 complex	1	0	1	0	0		3
BRCA1-BACH1 complex	1	0	1	0	0		2
BRCA1-BARD1-POLR2A complex	1	0	1	0	0		3
BRCA1-BARD1-UbcH5c complex	1	0	1	0	0		3
BRCA1-BARD1-UbcH7c complex	1	0	1	0	0		3
BRCA1-cABL complex	1	0	1	0	0		2
BRCA1-HDAC1-HDAC2 complex	1	0	1	0	0		3
BRCA1-RAD51 complex	1	0	1	0	0		2
BRCA1-VCP complex	1	0	1	0	0		2
BRD4-RFC complex	1	0	1	0	0		6
BRG1-SIN3A complex	1	0	1	0	0		14
BRM-SIN3A complex	1	0	1	0	0		15
Casein kinase II-HMG1 complex	1	0	1	0	0		4
CCND1-CDK6 complex	1	0	1	0	0		2
CCND2-CDK4 complex	1	0	1	0	0		2
CCND2-CDK6 complex	1	0	1	0	0		2
CCND3-CDK4 complex	1	0	1	0	0		2
CCND3-CDK6 complex	1	0	1	0	0		2
CDC7-DBF7 complex	1	0	1	0	0		2
CERF complex (CECR2-containing remodeling factor complex)	1	0	1	0	0		2
Class C Vps complex (VPS11, VPS18, STX7)	1	0	1	0	0		3
Class C VPS/HOPS complex	1	0	1	0	0		6
Cleavage and polyadenylation factor (CPSF)	1	0	1	0	0		5
cofilin-actin-CAP1 complex	1	0	1	0	0		3
CRK-BCAR1-DOCK1 complex	1	0	1	0	0		3
CRM1-Survivin-AuroraB mitotic complex	1	0	1	0	0		3
DNA ligase IV-condensin complex	1	0	1	0	0		3
DSIF complex (DRB sensitivity-inducing factor complex)	1	0	1	0	0		2
EBAFa complex	1	0	1	0	0		10
EBAFb complex	1	0	1	0	0		10
EGFR-CBL-GRB2 complex	1	0	1	0	0		3
EGFR-containing signaling complex	1	0	1	0	0		4
Elongator holo complex	1	0	1	0	0		4
ERCC1-ERCC4-MSH2 complex	1	0	1	0	0		3
EXO1-MLH1-PCNA complex	1	0	1	0	0		3
EXO1-MLH1-PMS2 complex	1	0	1	0	0		3
FACT complex, UV-activated	1	0	1	0	0		5
FACT-NEK9 complex	1	0	1	0	0		3
Farnesyltransferase	1	0	1	0	0		2
FGFR2-c-Cbl-Lyn-Fyn complex	1	0	1	0	0		4
FOXO1-FHL2-SIRT1 complex	1	0	1	0	0		3
FOXO3-PCAF complex, oxidative stress stimulated	1	0	1	0	0		2
FOXO3-SIRT1 complex, oxidative stress stimulated	1	0	1	0	0		2
GAA1-GPI8-PIGT-PIG-PIGS complex	1	0	1	0	0		5
GINS complex	1	0	1	0	0		4
GNAQ-GEFT-RHOA complex	1	0	1	0	0		3
HDAC4-ERK1 complex	1	0	1	0	0		2
HDAC4-ERK2 complex	1	0	1	0	0		2
Hip1R-cortactin complex	1	0	1	0	0		2
HMGB1-HMGB2-HSC70-ERP60-GAPDH complex	1	0	1	0	0		5
hNURF complex	1	0	1	0	0		4
HSF1-HSF2 complex	1	0	1	0	0		2
HuCHRAC complex	1	0	1	0	0		4
IMP3-IMP4-Mpp10 complex	1	0	1	0	0		3
ING1-p300-PCNA complex	1	0	1	0	0		3
ITCH-FAM/USP9x complex	1	0	1	0	0		2
KIN17-PCNA-RPA70 complex	1	0	1	0	0		3
LSm1-7 complex	1	0	1	0	0		6
LSm2-8 complex	1	0	1	0	0		6
MAF2 complex	1	0	1	0	0		2
MCM complex	1	0	1	0	0		6
MCM8-ORC2-CDC6 complex	1	0	1	0	0		3
Mitotic checkpoint complex (MCC)	1	0	1	0	0		4
MSH2-MSH3 complex	1	0	1	0	0		2
MSH2-MSH6-PMS1-MLH1 complex	1	0	1	0	0		4
mTOR-signaling complex (FRAP1/mTOR, GBL, RAPTOR)	1	0	1	0	0		3
mTORC2 complex (mTOR/FRAP1, LST8, mAVO3/RICTOR)	1	0	1	0	0		2
MUS81-CDS1 complex	1	0	1	0	0		2
MutS-alpha-PK-zeta complex	1	0	1	0	0		3
N-CoR-1 complex	1	0	1	0	0		10
N-CoR-SIN3-RPD3 complex	1	0	1	0	0		4
N-NOS-CHIP-HSP70-1 complex	1	0	1	0	0		3
NDPKA-AMPKalpha1 complex	1	0	1	0	0		2
Neddylin ligase (FBXO11, SKP1, CUL1, RBX1)	1	0	1	0	0		4
Notch1-p56lck-PI3K complex	1	0	1	0	0		3
NUMAC complex (nucleosomal methylation activator complex)	1	0	1	0	0		10
OCT2-TLE4 complex	1	0	1	0	0		2
P-TEFb.2 complex	1	0	1	0	0		2
P-TEFb.4 complex	1	0	1	0	0		2
p21(ras)GAP-Fyn-Lyn-Yes complex, thrombin stimulated	1	0	1	0	0		4
p23 protein complex	1	0	1	0	0		2
p300-CBP-p270-SWI/SNF complex	1	0	1	0	0		7
p400-associated complex	1	0	1	0	0		7
Paf complex	1	0	1	0	0		4
PAX6-SOX2 DNA-protein complex	1	0	1	0	0		2
PBAF complex (Polybromo- and BAF containing complex)	1	0	1	0	0		12
PCNA-CHL12-RFC2-5 complex	1	0	1	0	0		5
PCNA-MLH1-PMS1 complex	1	0	1	0	0		3
PCNA-MutS-alpha-MutL-alpha-DNA complex	1	0	1	0	0		5
Phosphatidylinositol 3-kinase (PIK3CA, PIK3R1)	1	0	1	0	0		2
Phosphatidylinositol 3-kinase complex (PIK3C3, PIK3R4)	1	0	1	0	0		2
PKC-alpha-PLD1-PLC-gamma-2 signaling complex, lacritin stimulated	1	0	1	0	0		3
Polyadenylation complex (CSTF1, CSTF2, CSTF3, SYMPK CPSF1, CPSF2, CPSF3)	1	0	1	0	0		7
Polycomb repressive complex 4 (PRC4)	1	0	1	0	0		2
POSH-AKT2 complex	1	0	1	0	0		2
POSH-MLK3 complex	1	0	1	0	0		2
Profilin 1 complex	1	0	1	0	0		6
RAD51B-RAD51C-RAD51D-XRCC2-XRCC3 complex	1	0	1	0	0		5
RAD52-ERCC4-ERCC1 complex	1	0	1	0	0		3
RalBP1-CDC2-CCNB1 complex	1	0	1	0	0		3
RANBMP-CD39 complex	1	0	1	0	0		2
RasGAP-AURKA/AURKB-survivin complex	1	0	1	0	0		4
RC complex (Replication competent complex)	1	0	1	0	0		9
Retromer complex (SNX1, SNX2, VPS35, VPS29, VPS26A)	1	0	1	0	0		5
Retromer complex (SNX1, SNX2, VPS35, VPS29, VPS26B)	1	0	1	0	0		5
RFC2-RIalpha complex	1	0	1	0	0		2
RNA pol II containing coactivator complex Tat-SF	1	0	1	0	0		4
RNF20-RNF40-UbE2E1 complex	1	0	1	0	0		3
Sam68-p120GAP complex	1	0	1	0	0		2
Scrib-beta-PIX-GIT1 complex	1	0	1	0	0		3
SCRIB-LGL2 complex	1	0	1	0	0		2
Septin complex	1	0	1	0	0		5
Serine-palmitoyltransferase (SPT) complex	1	0	1	0	0		3
SHARP-CtBP complex	1	0	1	0	0		3
SKI complex	1	0	1	0	0		3
SMG-1-Upf1-eRF1-eRF3 complex (SURF)	1	0	1	0	0		4
SNARE complex (HGS, SNAP25, STX13)	1	0	1	0	0		3
SNARE complex (SNAP23, STX1A)	1	0	1	0	0		2
SNARE complex (SNAP25, VAMP3, VAMP2, NAPB, STX13)	1	0	1	0	0		5
SNARE complex (STX2, SNAP23)	1	0	1	0	0		2
SNARE complex (STX4, SNAP23, VAMP1)	1	0	1	0	0		3
SNARE complex (STX4, SNAP23, VAMP2)	1	0	1	0	0		3
SNARE complex (STX4, VAMP1, VAMP7)	1	0	1	0	0		3
SNARE complex (STX4, VAMP8, VAMP3, SNAP23)	1	0	1	0	0		4
SNARE complex (VAMP3, VAMP4, STX16)	1	0	1	0	0		3
SNF2L-RSF1 complex	1	0	1	0	0		2
snRNP-free U1A (SF-A) complex	1	0	1	0	0		4
SNX complex (SNX1,1a,2,4, PDGF receptor)	1	0	1	0	0		4
SNX complex (SNX1a, SNX2, SNX4, TFRC)	1	0	1	0	0		4
SNX complex (SNX1a,SNX2,SNX4,EGFR)	1	0	1	0	0		4
SNX complex (SNX1a,SNX2,SNX4,INSR)	1	0	1	0	0		4
Succinyl-CoA synthetase, ADP-forming	1	0	1	0	0		2
Succinyl-CoA synthetase, GDP-forming	1	0	1	0	0		2
Sulphiredoxin-peroxiredoxin complex	1	0	1	0	0		2
SWI-SNF chromatin remodeling-related-BRCA1 complex	1	0	1	0	0		11
TDT-TDIF2-core-histone complex	1	0	1	0	0		4
TFIIH transcription factor complex	1	0	1	0	0		10
TIM (TIMM17ab, TIMM23, TIMM44) complex, mitochondrial	1	0	1	0	0		4
TIM (TIMM23, TIMM50) complex, mitochondrial	1	0	1	0	0		2
TIM (TIMM9, TIMM10) complex, mitochondrial	1	0	1	0	0		2
TLE-Histone H3 complex	1	0	1	0	0		7
Toposome	1	0	1	0	0		6
Ubiquitin E3 ligase (CDC34, CUL1, RBX1)	1	0	1	0	0		3
Ubiquitin E3 ligase (CDC34, NEDD8, BTRC, CUL1, SKP1A, RBX1)	1	0	1	0	0		5
Ubiquitin E3 ligase (CHEK1, CUL1)	1	0	1	0	0		2
Ubiquitin E3 ligase (CHEK1, CUL4A)	1	0	1	0	0		2
Ubiquitin E3 ligase (FBXW11, SKP1A, CUL1, RBX1)	1	0	1	0	0		4
Ubiquitin E3 ligase (FBXW7,CUL1,SKP1A, RBX1)	1	0	1	0	0		4
Ubiquitin E3 ligase (NFKBIA, FBXW11, BTRC, CUL1, SKP1A)	1	0	1	0	0		5
Ubiquitin E3 ligase (SKP1A, FBXW2, CUL1)	1	0	1	0	0		3
Ubiquitin E3 ligase (TRIM25, DDX58)	1	0	1	0	0		2
Ubiquitin E3 ligase (UBADC1, RNF123)	1	0	1	0	0		2
Ubiquitin-protein-ligase (UBE2N, UBE2V2/MMS2)	1	0	1	0	0		2
WICH complex	1	0	1	0	0		2
WIP-WASp-actin-myosin-IIa complex	1	0	1	0	0		6
WNK1-OSR1 complex	1	0	1	0	0		2
WNK1-SPAk complex	1	0	1	0	0		2
XPA-ERCC1-ERCC4 complex	1	0	1	0	0		3
Ribosome, cytoplasmic	0.974684	0	0.974684	0	0		79
BRCA1-RNA polymerase II complex	0.961538	0	0.961538	0	0		26
RNA polymerase II (RNAPII)	0.941176	0	0.941176	0	0		17
DAB complex	0.9375	0	0.9375	0	0		16
NuA4/Tip60-HAT complex A	0.933333	0	0.933333	0	0		15
PA28gamma-20S proteasome	0.933333	0	0.933333	0	0		15
RNA polymerase II complex, chromatin structure modifying	0.923077	0	0.923077	0	0		13
BASC complex (BRCA1-associated genome surveillance complex)	0.916667	0	0.916667	0	0		12
PA700-20S-PA28 complex	0.916667	0	0.916667	0	0		36
TFIID complex	0.916667	0	0.916667	0	0		12
TFIID-beta complex	0.916667	0	0.916667	0	0		12
Exosome	0.909091	0	0.909091	0	0		11
ING5 complex	0.909091	0	0.909091	0	0		11
NK-3-Groucho-HIPK2-SIN3A-RbpA48-HDAC1 complex	0.909091	0	0.909091	0	0		11
Kaiso-N-CoR complex	0.9	0	0.9	0	0		10
ALL-1 supercomplex	0.892857	0	0.892857	0	0		28
ESCRT-III complex	0.888889	0	0.888889	0	0		9
Gamma-BAR-AP1 complex	0.888889	0	0.888889	0	0		9
Histone H3.3 complex	0.888889	0	0.888889	0	0		9
MTA2 complex	0.888889	0	0.888889	0	0		9
Nop56p-associated pre-rRNA complex	0.884615	0	0.884615	0	0		104
DNA synthesome complex (17 subunits)	0.882353	0	0.882353	0	0		17
6S methyltransferase and RG-containing Sm proteins complex	0.875	0	0.875	0	0		8
SIN3-ING1b-complex II	0.875	0	0.875	0	0		16
60S APC containing complex	0.857143	0	0.857143	0	0		7
ASF1-histone containing complex	0.857143	0	0.857143	0	0		7
CSA-POLIIa complex	0.857143	0	0.857143	0	0		14
DNMT3B complex	0.857143	0	0.857143	0	0		7
HBO1 complex	0.857143	0	0.857143	0	0		7
N-CoR-2 complex	0.857143	0	0.857143	0	0		7
Oligosaccharyltransferase complex (Stt3B variant)	0.857143	0	0.857143	0	0		7
SMN complex, U7 snRNA specific	0.857143	0	0.857143	0	0		7
WINAC complex	0.857143	0	0.857143	0	0		14
DDB2 complex	0.846154	0	0.846154	0	0		13
H2AX complex, isolated from cells without IR exposure	0.846154	0	0.846154	0	0		13
RC complex during G2/M-phase of cell cycle	0.846154	0	0.846154	0	0		13
RC complex during S-phase of cell cycle	0.846154	0	0.846154	0	0		13
LARC complex (LCR-associated remodeling complex)	0.842105	0	0.842105	0	0		19
20S methylosome and RG-containing Sm protein complex	0.833333	0	0.833333	0	0		6
ASF1-interacting protein complex	0.833333	0	0.833333	0	0		6
Cell cycle kinase complex CDC2	0.833333	0	0.833333	0	0		6
FIB-associated protein complex	0.833333	0	0.833333	0	0		6
HES1 promoter corepressor complex	0.833333	0	0.833333	0	0		6
Oligosaccharyltransferase complex (Stt3A variant)	0.833333	0	0.833333	0	0		6
POLR2A-CCNT1-CDK9-NCL-LEM6-CPSF2 complex	0.833333	0	0.833333	0	0		6
Prefoldin complex	0.833333	0	0.833333	0	0		6
RalBP1-CCNB1-AP2A-NUMB-EPN1 complex	0.833333	0	0.833333	0	0		6
TFIID complex, B-cell specific	0.833333	0	0.833333	0	0		12
CtBP complex	0.823529	0	0.823529	0	0		17
AKAP250-PKA-PDE4D complex	0.8	0	0.8	0	0		5
Cell cycle kinase complex CDK5	0.8	0	0.8	0	0		5
cMYC-ATPase-helicase complex	0.8	0	0.8	0	0		5
CRM1-RAN-PHAX-CBC complex (cap binding complex)	0.8	0	0.8	0	0		5
CTLH complex	0.8	0	0.8	0	0		5
Histone H3.1 complex	0.8	0	0.8	0	0		10
KCNQ1 macromolecular complex	0.8	0	0.8	0	0		10
LAT-PLC-gamma-1-p85-GRB2-SOS signaling complex, C305 activated	0.8	0	0.8	0	0		5
MSH2/6-BLM-p53-RAD51 complex	0.8	0	0.8	0	0		5
Polycomb repressive complex 2 (PRC2)	0.8	0	0.8	0	0		5
SMN-PolII-RHA complex	0.8	0	0.8	0	0		10
SMRT complex	0.8	0	0.8	0	0		5
SNARE complex (VAMP4, STX6, STX16, VTI1a, VTI1b)	0.8	0	0.8	0	0		5
Ubiquitin E3 ligase (ASB1, TCEB1, TCEB2, CUL5, RNF7)	0.8	0	0.8	0	0		5
Ubiquitin E3 ligase (ASB12, TCEB1, TCEB2, CUL5, RNF7)	0.8	0	0.8	0	0		5
Ubiquitin E3 ligase (ASB2, TCEB1, TCEB2, CUL5, RNF7)	0.8	0	0.8	0	0		5
Ubiquitin E3 ligase (ASB6, TCEB1, TCEB2, CUL5, RNF7)	0.8	0	0.8	0	0		5
Ubiquitin E3 ligase (ASB7, TCEB1, TCEB2, CUL5, RNF7)	0.8	0	0.8	0	0		5
Ubiquitin E3 ligase (DDB1, DDB2, CUL4A, CUL4B, RBX1)	0.8	0	0.8	0	0		5
Ubiquitin E3 ligase (SMAD3, BTRC, CUL1, SKP1A, RBX1)	0.8	0	0.8	0	0		5
Ubiquitin E3 ligase (WSB1, TCEB1, TCEB2, CUL5, RBX1)	0.8	0	0.8	0	0		5
RICH1/AMOT polarity complex, Flag-Rich1 precipitated	0.777778	0	0.777778	0	0		9
HES1 promoter-Notch enhancer complex	0.769231	0	0.769231	0	0		13
LSD1 complex	0.769231	0	0.769231	0	0		13
ACTR-p300-PCAF complex	0.75	0	0.75	0	0		4
Axin-PP2A A-PP2A C-GSK3-beta-beta-catenin complex	0.75	0	0.75	0	0		4
BCOR complex	0.75	0	0.75	0	0		8
BIRC5-AURKB-INCENP-EVI5 complex	0.75	0	0.75	0	0		4
BRMS1-SIN3-HDAC complex	0.75	0	0.75	0	0		8
CD20-LCK-LYN-FYN-p75/80 complex, (Raji human B cell line)	0.75	0	0.75	0	0		4
CD98-LAT2-ITGB1 complex	0.75	0	0.75	0	0		4
Cell cycle kinase complex CDK2	0.75	0	0.75	0	0		4
Cell cycle kinase complex CDK4	0.75	0	0.75	0	0		4
DNA ligase III-XRCC1-PNK-DNA-pol III multiprotein complex	0.75	0	0.75	0	0		4
GPI-GnT activity complex	0.75	0	0.75	0	0		4
GPR56-CD81-Galphaq/11-Gbeta complex	0.75	0	0.75	0	0		8
MeCP2-SIN3A-HDAC complex	0.75	0	0.75	0	0		4
MRN-TRRAP complex (MRE11A-RAD50-NBN-TRRAP complex)	0.75	0	0.75	0	0		4
p130Cas-ER-alpha-cSrc-kinase- PI3-kinase p85-subunit complex	0.75	0	0.75	0	0		4
PGC-1-SRp40-SRp55-SRp75 complex	0.75	0	0.75	0	0		4
PLC-gamma-2-SLP-76-Lyn-Grb2 complex	0.75	0	0.75	0	0		4
Sam68-p85 P13K-IRS-1-IR signaling complex	0.75	0	0.75	0	0		4
SKI-NCOR1-SIN3A-HDAC1 complex	0.75	0	0.75	0	0		4
SNARE complex (VAMP2, SNAP25, STX1a, CPLX2)	0.75	0	0.75	0	0		4
SNARE complex (VAMP3, VAMP4, VAMP8, STX6)	0.75	0	0.75	0	0		4
SNX complex (SNX1a,SNX2,SNX4,LEPR)	0.75	0	0.75	0	0		4
Ubiquitin E3 ligase (FBXO18, SKP1A, CUL1, RBX1)	0.75	0	0.75	0	0		4
Ubiquitin E3 ligase (GLMN, FBXW8, SKP1A, RBX1)	0.75	0	0.75	0	0		4
Ubiquitin E3 ligase (NIPA, SKP1A, CUL1, RBX1)	0.75	0	0.75	0	0		4
Ubiquitin E3 ligase (SKP1A, FBXW8, CUL7, RBX1)	0.75	0	0.75	0	0		4
P2X7 receptor signalling complex	0.727273	0	0.727273	0	0		11
BRAF53-BRCA2 complex	0.714286	0	0.714286	0	0		7
Condensin I-PARP-1-XRCC1 complex	0.714286	0	0.714286	0	0		7
FCP1-associated protein complex	0.714286	0	0.714286	0	0		7
H2AX complex I	0.714286	0	0.714286	0	0		7
LAT-PLC-gamma-1-p85-GRB2-CBL-VAV-SLP-76 signaling complex, C305 activated	0.714286	0	0.714286	0	0		7
H2AX complex II	0.7	0	0.7	0	0		10
Large Drosha complex	0.7	0	0.7	0	0		20
AR coactivator complex	0.666667	0	0.666667	0	0		3
BRCA1-BARD1-BACH1-DNA damage complex I	0.666667	0	0.666667	0	0		6
BRCA1-BARD1-BRCA2-DNA damage complex III	0.666667	0	0.666667	0	0		3
BRCA1-CtIP-CtBP complex	0.666667	0	0.666667	0	0		3
BRCA1-CTIP-ZBRK1 repressor complex	0.666667	0	0.666667	0	0		3
BRCA1-IRIS-pre-replication complex	0.666667	0	0.666667	0	0		3
CAND1-CUL1-RBX1 complex	0.666667	0	0.666667	0	0		3
CAND1-CUL2-RBX1 complex	0.666667	0	0.666667	0	0		3
CAND1-CUL3-RBX1 complex	0.666667	0	0.666667	0	0		3
CAND1-CUL4A-RBX1 complex	0.666667	0	0.666667	0	0		3
CAND1-CUL4B-RBX1 complex	0.666667	0	0.666667	0	0		3
CBF1-HDAC1-SMRT complex	0.666667	0	0.666667	0	0		3
CD19-Vav-PI 3-kinase (p85 subunit) complex	0.666667	0	0.666667	0	0		3
CTGF/Hcs24-actin complex	0.666667	0	0.666667	0	0		3
DNA ligase IV-XRCC4-PNK complex	0.666667	0	0.666667	0	0		3
DNMT1-G9a-PCNA complex	0.666667	0	0.666667	0	0		3
ERBB2-MEMO-SHC complex	0.666667	0	0.666667	0	0		3
ERG-JUN-FOS DNA-protein complex	0.666667	0	0.666667	0	0		3
ESCRT-I complex	0.666667	0	0.666667	0	0		3
ETS2-FOS-JUN complex	0.666667	0	0.666667	0	0		3
FHL2-p53-HIPK2 complex	0.666667	0	0.666667	0	0		3
HDAC1-associated protein complex	0.666667	0	0.666667	0	0		9
ITGA4-PXN-GIT1 complex	0.666667	0	0.666667	0	0		3
kinase-scaffold-phosphatase complex, PKA-AKAP79-CaN	0.666667	0	0.666667	0	0		3
LLGL1-PAR-6B-aPKC complex	0.666667	0	0.666667	0	0		3
MAD1-mSin3A-HDAC2 complex	0.666667	0	0.666667	0	0		3
MeCP1 complex	0.666667	0	0.666667	0	0		9
MKK4-ARRB2-ASK1 complex	0.666667	0	0.666667	0	0		3
MKK4-ARRB2-JNK3 complex	0.666667	0	0.666667	0	0		3
MPP4-MPP5-CRB1 complex	0.666667	0	0.666667	0	0		3
MRIP-MBS-RHOA complex	0.666667	0	0.666667	0	0		3
MSH4-MSH5-GPS2 complex	0.666667	0	0.666667	0	0		3
NFAT-JUN-FOS DNA-protein complex	0.666667	0	0.666667	0	0		3
NOS3-CAV1-NOSTRIN complex	0.666667	0	0.666667	0	0		3
NuMA-LGN-G-alpha-i-1 complex	0.666667	0	0.666667	0	0		3
P-TEFb-7SKRNA-HEXIM1 complex	0.666667	0	0.666667	0	0		3
P-TEFb-SKP2 complex	0.666667	0	0.666667	0	0		3
p54(nrb)-PSF-matrin3 complex	0.666667	0	0.666667	0	0		3
PIAS3-SMAD3-P300 complex	0.666667	0	0.666667	0	0		3
PLC-gamma-2-Lyn-FcR-gamma complex	0.666667	0	0.666667	0	0		3
PU.1-SIN3A-HDAC complex	0.666667	0	0.666667	0	0		3
PXN-ITGB5-PTK2 complex	0.666667	0	0.666667	0	0		3
RANBPM-Muskelin-TWA1-HSMpp8 complex	0.666667	0	0.666667	0	0		3
REST-CoREST-mSIN3A complex	0.666667	0	0.666667	0	0		3
Retrotranslocation complex	0.666667	0	0.666667	0	0		3
RICH1-PAR3-aPKC polarity complex	0.666667	0	0.666667	0	0		3
SLP-76-PLC-gamma-1-ITK complex, alpha-TCR stimulated	0.666667	0	0.666667	0	0		3
SMRT-SKIP-CBF1 complex	0.666667	0	0.666667	0	0		3
SNARE complex (VAMP2, SNAP25, STX1a, STX3, CPLX1, CPLX3, CPLX4)	0.666667	0	0.666667	0	0		6
SNARE complex (VAMP3, STX6, VTI1A)	0.666667	0	0.666667	0	0		3
Snurportin-CRM1-RanGTP complex	0.666667	0	0.666667	0	0		3
Tacc1-chTOG-AuroraA complex	0.666667	0	0.666667	0	0		3
Tankyrin 1-tankyrin 2-TRF1 complex	0.666667	0	0.666667	0	0		3
TFIIA-TRF2 complex	0.666667	0	0.666667	0	0		3
TGF-beta receptor II-TGF-beta receptor I-TGF-beta1 complex	0.666667	0	0.666667	0	0		3
TGF-beta receptor II-TGF-beta receptor I-TGF-beta3 complex	0.666667	0	0.666667	0	0		3
TGF-beta-receptor-PAR6 complex	0.666667	0	0.666667	0	0		3
Ubiquitin E3 ligase (BMI1, SPOP, CUL3)	0.666667	0	0.666667	0	0		3
Ubiquitin E3 ligase (H2AFY, SPOP, CUL3)	0.666667	0	0.666667	0	0		3
YY1-Notch1-RBP-Jkappa complex	0.666667	0	0.666667	0	0		3
12S U11 snRNP	0.642857	0	0.642857	0	0		14
DGCR8 multiprotein complex	0.636364	0	0.636364	0	0		11
Exon junction complex	0.625	0	0.625	0	0		8
HDAC2-asscociated core complex	0.625	0	0.625	0	0		8
RAD17-RFC-9-1-1 checkpoint supercomplex	0.625	0	0.625	0	0		8
DNA repair complex NEIL1-PNK-Pol(beta)-LigIII(alpha)-XRCC1	0.6	0	0.6	0	0		5
DNA repair complex NEIL2-PNK-Pol(beta)-LigIII(alpha)-XRCC1	0.6	0	0.6	0	0		5
hs4 enhancer complex (faster migrating complex)	0.6	0	0.6	0	0		5
PRKAC-AKAP5-ADRB1 complex	0.6	0	0.6	0	0		5
RSmad complex	0.6	0	0.6	0	0		10
SIN3-SAP25 complex	0.6	0	0.6	0	0		10
Ubiquitin E3 ligase (DET1, DDB1, CUL4A, RBX1, COP1)	0.6	0	0.6	0	0		5
TFIIIC containing-TOP1-SUB1 complex	0.571429	0	0.571429	0	0		7
anti-BHC110 complex	0.545455	0	0.545455	0	0		11
eIF3 complex (EIF3S6, EIF3S5, EIF3S4, EIF3S3, EIF3S6IP, EIF3S2, EIF3S9, EIF3S12, EIF3S10, EIF3S8, EIF3S1, EIF3S7, PCID1)	0.538462	0	0.538462	0	0		13
INO80 chromatin remodeling complex	0.538462	0	0.538462	0	0		13
AGPS-GNPAT complex	0.5	0	0.5	0	0		2
Alpha-dystrobrevin-ZO-1-actin complex	0.5	0	0.5	0	0		4
APP-TIMM23 complex	0.5	0	0.5	0	0		2
APP-TOMM40 complex	0.5	0	0.5	0	0		2
ATR-ATRIP complex	0.5	0	0.5	0	0		2
ATRX-DAXX complex	0.5	0	0.5	0	0		2
BLM-TRF2 complex	0.5	0	0.5	0	0		2
Brca1 A complex	0.5	0	0.5	0	0		4
BRCA1 C complex	0.5	0	0.5	0	0		4
BRCA1-BARD1-BACH1-DNA damage complex II	0.5	0	0.5	0	0		8
BRCA1-SMAD3 complex	0.5	0	0.5	0	0		2
BRD4 complex	0.5	0	0.5	0	0		8
BRMS1-RBP1 complex	0.5	0	0.5	0	0		2
CD28-transactivation complex	0.5	0	0.5	0	0		2
CD8A-LCK complex	0.5	0	0.5	0	0		2
Chromosomal passenger complex CPC (INCENP, CDCA8, BIRC5, AURKB)	0.5	0	0.5	0	0		4
DNA ligase IV-XRCC1 complex	0.5	0	0.5	0	0		2
Dysferlin-affixin complex	0.5	0	0.5	0	0		2
exon junction complex (F4A3-MLN51-UPF3B-MAGOH-Y14-PYM)	0.5	0	0.5	0	0		4
FOXO3-TP53 complex, oxidative stress stimulated	0.5	0	0.5	0	0		2
GRASP-GRP1 complex	0.5	0	0.5	0	0		2
HDAC1-associated core complex cII	0.5	0	0.5	0	0		10
HGF-Met complex	0.5	0	0.5	0	0		2
HNF4A-SUB1 complex	0.5	0	0.5	0	0		2
hs4 enhancer complex (slow migrating complex)	0.5	0	0.5	0	0		2
hSIR2-p53 complex	0.5	0	0.5	0	0		2
ILF3-XPO5 complex	0.5	0	0.5	0	0		2
ITGAV-ITGB3-PXN-PTK2b complex	0.5	0	0.5	0	0		4
Kv4.2-DPP10 channel complex	0.5	0	0.5	0	0		2
LCK-SLP76-PLC-gamma-1-LAT complex, pervanadate-activated	0.5	0	0.5	0	0		4
LIN9-BMYB complex	0.5	0	0.5	0	0		2
LINGO-1-Nogo-66-p75 signaling complex	0.5	0	0.5	0	0		2
LLGL2-PAR-6B-aPKC complex	0.5	0	0.5	0	0		2
LMO4-BRCA1-CTIP-LDB1 complex	0.5	0	0.5	0	0		4
MAD-MAX complex	0.5	0	0.5	0	0		2
MDC1-MRN-ATM-FANCD2 complex	0.5	0	0.5	0	0		6
MSL complex	0.5	0	0.5	0	0		4
MYC-MAX complex	0.5	0	0.5	0	0		2
NCBP-NIP1 complex	0.5	0	0.5	0	0		2
NDC80 kinetochore complex	0.5	0	0.5	0	0		4
OCT1-SOX2 DNA-protein complex	0.5	0	0.5	0	0		2
OCT4-SOX2 DNA-protein complex	0.5	0	0.5	0	0		2
p33ING1b-PCNA complex	0.5	0	0.5	0	0		2
p53-SP1 complex	0.5	0	0.5	0	0		2
p56(LCK)-CAML complex	0.5	0	0.5	0	0		2
PAX9-MSX1 complex	0.5	0	0.5	0	0		2
PCNA-PAF complex	0.5	0	0.5	0	0		2
PLC-gamma-1-SLP-76-SOS1-LAT complex	0.5	0	0.5	0	0		4
PLC-gamma-2-Syk-LAT-FcR-gamma complex	0.5	0	0.5	0	0		4
PNUTS-PP1 complex	0.5	0	0.5	0	0		2
PPP4C-PPP4R2-Gemin3-Gemin4 complex	0.5	0	0.5	0	0		4
Prolyl 4-hydroxylase (alpha(I)-type)	0.5	0	0.5	0	0		2
Prolyl 4-hydroxylase (alpha(III)-type)	0.5	0	0.5	0	0		2
PU.1-TBP complex	0.5	0	0.5	0	0		2
RANBPM-SMP1 complex	0.5	0	0.5	0	0		2
RET-Rai complex	0.5	0	0.5	0	0		2
RIAM-profilin complex	0.5	0	0.5	0	0		2
RIAM-Rap1-GTP complex	0.5	0	0.5	0	0		2
RNA-induced silencing complex, RISC	0.5	0	0.5	0	0		4
Rnase/Mrp complex	0.5	0	0.5	0	0		10
SCF subcomplex (WEE1, SKP2, BTRC)	0.5	0	0.5	0	0		2
SCRIB-APC complex	0.5	0	0.5	0	0		2
SCRIB-VANGL2 complex	0.5	0	0.5	0	0		2
SHARP-CtBP1-CtIP-RBP-Jkappa corepressor complex	0.5	0	0.5	0	0		4
SLP-76-Cbl-Grb2-Shc complex, Fc receptor gamma-R1 stimulated	0.5	0	0.5	0	0		4
SMAD1-CBP complex	0.5	0	0.5	0	0		2
SMAD3-HEF1-APC10-CDH1 complex	0.5	0	0.5	0	0		4
SMAD3-SMAD4-cJun-cFos complex	0.5	0	0.5	0	0		4
SMAD3-SMAD4-FOXO3-FOXG1 complex	0.5	0	0.5	0	0		4
SMAD7-SMURF2 complex	0.5	0	0.5	0	0		2
SNARE complex (STX6, SNAP23)	0.5	0	0.5	0	0		2
SP1-MCAF2 complex	0.5	0	0.5	0	0		2
TAJ-NgR1-LINGO-1 signaling complex	0.5	0	0.5	0	0		2
TBPIP/HOP2-MND1 Complex	0.5	0	0.5	0	0		2
TIM50a-coilin complex	0.5	0	0.5	0	0		2
TIM50a-SMN1 complex	0.5	0	0.5	0	0		2
TorsinA-TorsinB complex	0.5	0	0.5	0	0		2
TRAF2-MALT1 complex	0.5	0	0.5	0	0		2
TRAF6-TAK1 complex	0.5	0	0.5	0	0		2
TRIKA2 protein kinase complex (TAK1, TAB1, TAB2)	0.5	0	0.5	0	0		2
TRPC3-TRPC4 channel complex, redox-sensitive	0.5	0	0.5	0	0		2
Ubiquitin E3 ligase (AHR, ARNT, DDB1, TBL3, CUL4B, RBX1)	0.5	0	0.5	0	0		6
Ubiquitin E3 ligase (CDT1, DDB1, CUL4A, RBX1)	0.5	0	0.5	0	0		4
Ubiquitin E3 ligase (SIAH1, SIP, SKP1A, TBL1X)	0.5	0	0.5	0	0		4
Ubiquitin E3 ligase (VHL, TCEB1, TCEB2, CUL2)	0.5	0	0.5	0	0		4
VAM1-VELI1 complex	0.5	0	0.5	0	0		2
WRN-TRF2 complex	0.5	0	0.5	0	0		2
ZNF198-SUMO1 complex	0.5	0	0.5	0	0		2
AP3-BLOC1 complex	0.466667	0	0.466667	0	0		15
BRAFT complex	0.461538	0	0.461538	0	0		13
Polycomb repressive complex 1 (PRC1, hPRC-H)	0.461538	0	0.461538	0	0		13
Anti-Sm protein complex	0.428571	0	0.428571	0	0		7
SRC-3 complex	0.428571	0	0.428571	0	0		7
E2F-6 complex	0.416667	0	0.416667	0	0		12
Decapping complex	0.4	0	0.4	0	0		5
Ecsit complex (ECSIT, MT-CO2, GAPDH, TRAF6, NDUFAF1)	0.4	0	0.4	0	0		5
UTM-SGCE-DAG1-CAV1-NOS3 complex	0.4	0	0.4	0	0		5
SMN containing complex	0.375	0	0.375	0	0		8
FA complex (Fanconi anemia complex)	0.363636	0	0.363636	0	0		11
AMY-1-S-AKAP84-RII-beta complex	0.333333	0	0.333333	0	0		3
APC-Axin-1-beta-catenin complex	0.333333	0	0.333333	0	0		3
APLG1-Rababtin5 complex	0.333333	0	0.333333	0	0		3
Apoptosis- and splicing-associated protein complex (ASAP-S), SAP18-RNPS1-Acinus-S	0.333333	0	0.333333	0	0		3
AR-AKT-APPL complex	0.333333	0	0.333333	0	0		3
ARF-Mule complex	0.333333	0	0.333333	0	0		3
AXIN-MEKK4-CCD1 complex	0.333333	0	0.333333	0	0		3
BAR-BCL2-CASP8 complex	0.333333	0	0.333333	0	0		3
BKCA-beta2AR-AKAP79 signaling complex	0.333333	0	0.333333	0	0		3
BMP2-BRIA complex	0.333333	0	0.333333	0	0		3
C-CFTR-NHERF(PDZ1 domain)-ezrin complex	0.333333	0	0.333333	0	0		3
CASK-LIN7C-ABPA1 complex	0.333333	0	0.333333	0	0		3
CFTR-NHERF-beta(2)AR signaling complex	0.333333	0	0.333333	0	0		3
CRB1-MPP5-INADL complex	0.333333	0	0.333333	0	0		3
DNA ligase IV-XRCC4-AHNK complex	0.333333	0	0.333333	0	0		3
DNA ligase IV-XRCC4-XLF complex	0.333333	0	0.333333	0	0		3
Ecsit complex (ECSIT, NDUFS3, TOM20)	0.333333	0	0.333333	0	0		3
ER-alpha-GRIP1-c-Jun complex	0.333333	0	0.333333	0	0		3
IGF1-IGFBP3-ALS complex	0.333333	0	0.333333	0	0		3
IKK-alpha--ER-alpha-AIB1 complex	0.333333	0	0.333333	0	0		3
ITGA1-ITGB1-PTPN2 complex	0.333333	0	0.333333	0	0		3
ITGA2B-ITGB3-CIB1 complex	0.333333	0	0.333333	0	0		3
ITGA2b-ITGB3-TLN1 complex	0.333333	0	0.333333	0	0		3
ITGA6-ITGB4-FYN complex	0.333333	0	0.333333	0	0		3
ITGA9-ITGB1-TNC complex	0.333333	0	0.333333	0	0		3
ITGAV-ITGB3-EGFR complex	0.333333	0	0.333333	0	0		3
ITGAV-ITGB3-PPAP2b complex	0.333333	0	0.333333	0	0		3
ITGAV-ITGB3-SLC3A2 complex	0.333333	0	0.333333	0	0		3
ITGB6-FYN-FN1 complex	0.333333	0	0.333333	0	0		3
MAF1 complex	0.333333	0	0.333333	0	0		3
MBD1-MCAF1-SETDB1 complex	0.333333	0	0.333333	0	0		3
MBD1-Suv39h1-HP1 complex	0.333333	0	0.333333	0	0		3
MDC1-H2AFX-TP53BP1 complex	0.333333	0	0.333333	0	0		3
MDC1-p53BP1-SMC1 complex	0.333333	0	0.333333	0	0		3
OCT1-OBF1-DNA-TLE1 complex	0.333333	0	0.333333	0	0		3
OGT-TRAK1-TRAK2 complex	0.333333	0	0.333333	0	0		3
p300-MDM2-p53 protein complex	0.333333	0	0.333333	0	0		3
PAR3-PAR6-PALS1 complex	0.333333	0	0.333333	0	0		3
RBP-Jkappa-RING1-KyoT2 complex	0.333333	0	0.333333	0	0		3
Replication-coupled CAF-1-MBD1-ETDB1 complex	0.333333	0	0.333333	0	0		3
RHOA-IP3R-TRPC1 complex	0.333333	0	0.333333	0	0		3
SMAD2-SMAD4-FAST1 complex	0.333333	0	0.333333	0	0		3
SMAD3-SMAD4-CTCF protein-DNA complex	0.333333	0	0.333333	0	0		3
SMAD3-SMAD4-FOXO1 complex	0.333333	0	0.333333	0	0		3
SMAD3-SMAD4-FOXO4 complex	0.333333	0	0.333333	0	0		3
SMAD3-SMAD4-SP1 complex	0.333333	0	0.333333	0	0		3
SNARE complex (RINT1, ZW10, p31)	0.333333	0	0.333333	0	0		3
STAT6-p100-RHA complex	0.333333	0	0.333333	0	0		3
TGF-beta receptor I-Axin-SMAD3 complex	0.333333	0	0.333333	0	0		3
Ubiquitin E3 ligase (SPOP,DAXX, CUL3)	0.333333	0	0.333333	0	0		3
DRIP complex	0.285714	0	0.285714	0	0		14
Integrator-RNAPII complex	0.285714	0	0.285714	0	0		14
RICH1/AMOT polarity complex, Flag-Amot precipitated	0.285714	0	0.285714	0	0		7
TFTC-type histone acetyl transferase complex	0.272727	0	0.272727	0	0		11
DAXX-Axin-p53-HIPK2 complex	0.25	0	0.25	0	0		4
DSS1 complex	0.25	0	0.25	0	0		12
E-box sequence-binding complex	0.25	0	0.25	0	0		4
ESR1-RELA-BCL3-NCOA3 complex	0.25	0	0.25	0	0		4
FEN1-9-1-1 complex	0.25	0	0.25	0	0		4
GALNS-lysosomal hydrolase 1.27 MDa complex	0.25	0	0.25	0	0		4
hASC-1 complex	0.25	0	0.25	0	0		4
ITGA2b-ITGB3-CD47-FAK complex	0.25	0	0.25	0	0		4
ITGA2b-ITGB3-CD47-SRC complex	0.25	0	0.25	0	0		4
ITGA6-ITGB4-SHC1-GRB2 complex	0.25	0	0.25	0	0		4
JUND-FOSB-SMAD3-SMAD4 complex	0.25	0	0.25	0	0		4
LIG1-9-1-1 complex	0.25	0	0.25	0	0		4
Notch2(N-TM)-Notch2(N-EC)-Delta complex	0.25	0	0.25	0	0		4
PML-SMAD2/3-SARA complex	0.25	0	0.25	0	0		4
Polycystin-1-E-cadherin-beta-catenin-Flotillin-2 complex	0.25	0	0.25	0	0		4
RAD9-RAD1-HUS1-APE1 complex	0.25	0	0.25	0	0		4
RAD9-RAD1-HUS1-POLB complex	0.25	0	0.25	0	0		4
SRC-1 complex	0.25	0	0.25	0	0		4
TRP1-G alpha-11-IP3R3-CAV1 signaling complex	0.25	0	0.25	0	0		4
Rb-tal-1-E2A-Lmo2-Ldb1 complex	0.2	0	0.2	0	0		5
SNAPc (small nuclear RNA-activating protein) complex	0.2	0	0.2	0	0		5
Ubiquitin ligase complex (TRAF6, TAB2, MALT1, UEV1A, BCL10)	0.2	0	0.2	0	0		5
Wave-2 complex	0.2	0	0.2	0	0		5
Ecsit complex (ECSIT, MT-CO2, NDUFA1, MT-ND1, TRAF6, NDUFAF1)	0.166667	0	0.166667	0	0		6
TRF-Rap1 complex I, 2MD	0.166667	0	0.166667	0	0		6
VEGF transcriptional complex	0.166667	0	0.166667	0	0		6
Rap1 complex	0.142857	0	0.142857	0	0		7
CENP-A NAC-CAD complex	0.0769231	0	0.0769231	0	0		13
APP-FE65-LRP complex	0	0	0	0	0		3
Beta-dystroglycan-caveolin-3 complex	0	0	0	0	0		2
BLOC-3 (biogenesis of lysosome-related organelles complex 3)	0	0	0	0	0		2
BLOC1-BLOC2 complex	0	0	0	0	0		11
CD147-gamma-secretase complex (APH-1a,PS-1,PEN-2,NCT variant)	0	0	0	0	0		5
channel complex TRPM6-TRPM7	0	0	0	0	0		2
DIPA-MCRS1 complex	0	0	0	0	0		2
Ecsit complex (ECSIT, NDUFS3, NDUFAF1)	0	0	0	0	0		3
Er-alpha-p53-hdm2 complex	0	0	0	0	0		3
ETS2-ERG complex	0	0	0	0	0		2
ETS2-ETS1 complex	0	0	0	0	0		2
FIF-FGR2 complex	0	0	0	0	0		2
FYB-CARMA1-BCL-10-MALT1 complex	0	0	0	0	0		4
gamma-secretase complex (APH1A,PSEN2,PSENEN,NCSTN)	0	0	0	0	0		4
Gamma-secretase complex (APH1B, PSEN2, PSENEN, NCSTN)	0	0	0	0	0		4
gamma-secretase complex (APH1B,PSEN1,PSENEN,NCSTN)	0	0	0	0	0		4
Guanylyl cyclase, soluble (GUCY1A2, GUCY1B3)	0	0	0	0	0		2
Guanylyl cyclase, soluble (GUCY1A3, GUCY1B3)	0	0	0	0	0		2
IFNB1-IFNAR1-IFNAR2- complex	0	0	0	0	0		3
IFP35-NMI complex	0	0	0	0	0		2
interferon-stimulated gene factor 3 transcription complex ISGF3	0	0	0	0	0		3
IRF3-CBP complex	0	0	0	0	0		4
ITAGV-ITGB3-F11R complex	0	0	0	0	0		3
ITGA1-ITGB1-COL6A3 complex	0	0	0	0	0		3
ITGA10-ITGB1 complex	0	0	0	0	0		2
ITGA11-ITGB1-COL1A1 complex	0	0	0	0	0		3
ITGA2-ITGB1-CD47 complex	0	0	0	0	0		3
ITGA2-ITGB1-CHAD complex	0	0	0	0	0		3
ITGA2-ITGB1-COL6A3 complex	0	0	0	0	0		3
ITGA2b-ITGB3-CD9-GP1b-CD47 complex	0	0	0	0	0		6
ITGA2B-ITGB3-F11R complex	0	0	0	0	0		3
ITGA2B-ITGB3-FN1-TGM2 complex	0	0	0	0	0		4
ITGA2B-ITGB3-ICAM4 complex	0	0	0	0	0		3
ITGA3-ITGB1-BSG complex	0	0	0	0	0		3
ITGA3-ITGB1-CD151 complex	0	0	0	0	0		3
ITGA3-ITGB1-CD63 complex	0	0	0	0	0		3
ITGA3-ITGB1-THBS1 complex	0	0	0	0	0		3
ITGA4-ITGB1-CD47 complex	0	0	0	0	0		3
ITGA4-ITGB1-CD53 complex	0	0	0	0	0		3
ITGA4-ITGB1-CD81 complex	0	0	0	0	0		3
ITGA4-ITGB1-EMILIN1 complex	0	0	0	0	0		3
ITGA4-ITGB1-JAM2 complex	0	0	0	0	0		3
ITGA4-ITGB1-THBS1 complex	0	0	0	0	0		3
ITGA4-ITGB1-THBS2 complex	0	0	0	0	0		3
ITGA4-ITGB1-VCAM1 complex	0	0	0	0	0		3
ITGA5-ITGB1-ADAM15 complex	0	0	0	0	0		3
ITGA5-ITGB1-CAL4A3 complex	0	0	0	0	0		3
ITGA5-ITGB1-FN-1-NOV complex	0	0	0	0	0		4
ITGA5-ITGB1-FN1-TGM2 complex	0	0	0	0	0		4
ITGA5-ITGB1-SPP1 complex	0	0	0	0	0		3
ITGA5-ITGB3-COL6A3 complex	0	0	0	0	0		3
ITGA6-ITGB1-CD151 complex	0	0	0	0	0		3
ITGA6-ITGB1-CYR61 complex	0	0	0	0	0		3
ITGA6-ITGB4-CD151 complex	0	0	0	0	0		3
ITGA6-ITGB4-CD9 complex	0	0	0	0	0		3
ITGA6-ITGB4-Laminin10/12 complex	0	0	0	0	0		5
ITGA7-ITGB1-CD151 complex	0	0	0	0	0		3
ITGA9-ITGB1-ADAM12 complex	0	0	0	0	0		3
ITGA9-ITGB1-ADAM15 complex	0	0	0	0	0		3
ITGA9-ITGB1-ADAM9 complex	0	0	0	0	0		3
ITGA9-ITGB1-FIGF complex	0	0	0	0	0		3
ITGA9-ITGB1-SPP1 complex	0	0	0	0	0		3
ITGA9-ITGB1-VCAM1	0	0	0	0	0		3
ITGA9-ITGB1-VEGFA complex	0	0	0	0	0		3
ITGA9-ITGB1-VEGFC complex	0	0	0	0	0		3
ITGAM-ITGB2-CD11 complex	0	0	0	0	0		3
ITGAV-ITGB1-SPP1 complex	0	0	0	0	0		3
ITGAV-ITGB3-ADAM15 complex	0	0	0	0	0		3
ITGAV-ITGB3-ADAM23 complex	0	0	0	0	0		3
ITGAV-ITGB3-CD47-FCER2 complex	0	0	0	0	0		4
ITGAV-ITGB3-COL4A3 complex	0	0	0	0	0		3
ITGAV-ITGB3-LAMA4 complex	0	0	0	0	0		3
ITGAV-ITGB3-NOV complex	0	0	0	0	0		3
ITGAV-ITGB3-SPP1 complex	0	0	0	0	0		3
ITGAV-ITGB3-THBS1 complex	0	0	0	0	0		3
ITGAV-ITGB5-ADAM9 complex	0	0	0	0	0		3
ITGAV-ITGB5-CYR61 complex	0	0	0	0	0		3
ITGAV-ITGB5-ICAM4 complex	0	0	0	0	0		3
ITGAV-ITGB5-PLAUR complex	0	0	0	0	0		3
ITGAV-ITGB5-SPP1 complex	0	0	0	0	0		3
ITGAV-ITGB6-SPP1 complex	0	0	0	0	0		3
ITGAV-ITGB6-TGFB3 complex	0	0	0	0	0		3
ITGAV-ITGB8-MMP14-TGFB1 complex	0	0	0	0	0		4
ITGAV-P2RY2-GNA12 complex	0	0	0	0	0		2
ITGB1-NRP1 complex	0	0	0	0	0		2
ITGB3-ITGAV-VTN complex	0	0	0	0	0		3
ITGB5-ITGAV-VTN complex	0	0	0	0	0		3
LRP-1-Alpha-2-M-annexin VI complex	0	0	0	0	0		3
Lymphotoxin beta receptor complex	0	0	0	0	0		3
Meprin A	0	0	0	0	0		2
MMP-2-claudin-1 complex	0	0	0	0	0		2
MMP-9-TIMP-1-LRP complex	0	0	0	0	0		3
MR-UBC9-SRC1 complex	0	0	0	0	0		2
MT1-MMP-claudin-1 complex	0	0	0	0	0		2
NELF complex (Negative elongation factor complex)	0	0	0	0	0		4
PAC3-PAC4 complex	0	0	0	0	0		2
PAR-6-PAR-3-VE-cadherin complex, endothelial	0	0	0	0	0		4
PCI-PSA-SCG2 complex	0	0	0	0	0		3
PIDDsome complex	0	0	0	0	0		3
pRB-E2F-1 complex	0	0	0	0	0		2
Prolactin (PRL) - PRL receptor (PRLR) complex	0	0	0	0	0		2
PTF1-bHLH complex	0	0	0	0	0		2
Respiratory chain complex I (early intermediate NDUFAF1 assembly), mitochondrial	0	0	0	0	0		7
Respiratory chain complex I (incomplete intermediate ND1, ND2, ND3, CIA30 assembly), mitochondrial	0	0	0	0	0		4
RIAM-VASP complex	0	0	0	0	0		2
SHC3-Gab1 complex	0	0	0	0	0		2
SMAD3/4-E2F4/5-p107-DP1 complex	0	0	0	0	0		6
SRA-SRC-1 ribonucleoprotein complex	0	0	0	0	0		2
TRPC1-STIM1-ORAI1 complex	0	0	0	0	0		3
TRPC1-TRPC3-TRPC7 complex	0	0	0	0	0		3
TSC1-TSC2 complex	0	0	0	0	0		2
ZNF198-PML complex	0	0	0	0	0		2
