# Supplementary material for: Enrichment of homologs in insignificant BLAST hits by co-complex network alignment
Source: BMC Bioinformatics. 2010 Feb 12;11:86. doi: 10.1186/1471-2105-11-86 (PMC2836305; doi:10.1186/1471-2105-11-86)
Supplement: Additional file 3 — Per complex, for each subunit if we find a yeast homolog for this subunits, how we found it and if we could confirm the homology, how we confirmed it. An excel file containing for each subunit from the human complexes we investigated, if we found a homolog in yeast for this subunit, how we found this homolog and how we confirmed it, and which yeast complex(es) the yeast homolog belongs to. [file 1471-2105-11-86-S3.XLS]

## Sheet: Sheet1
Additional file 3. Per complex, for each subunit if we find a yeast homolog for this subunits, how we found it and if we could confirm the homology, how we confirmed it.
Complex name	Subunit name	Yeast homolog	E value	detection method (BLAST, CNA (co-complex network alignment))	Confirmed (Pfam, CDD, PSI-BLAST)	the protein complex(es) the yeast homolog is part of
12S U11 snRNP
	P14678	SMB1	2e-17	BLAST	Pfam, CDD	snRNP U5(GO), snRNP U1 (GO), U4/U6 x U5 tri-snRNP complex (GO)
	Q8N8D1
	P62304	SME1	2e-19	BLAST	Pfam, CDD	snRNP U5(GO), snRNP U1 (GO), U4/U6 x U5 tri-snRNP complex (GO), mRNA splicing (mips)
	P62318	SMD3	3e-25	BLAST	Pfam, CDD	commitment complex(GO), snRNP U5 (GO), snRNP U1 (GO), U4/U6 x U5 tri-snRNP complex (GO), mRNA splicing (mips)
	Q96GM8
	Q9BV90
	P62308	SMX2	2e-16	BLAST	Pfam, CDD	snRNP U5(GO), snRNP U1 (GO), U4/U6 x U5 tri-snRNP complex (GO)
	Q16560	SNP1	4e-06	BLAST	Pfam, CDD	commitment complex(GO), snRNP U1 (GO), mRNA splicing (mips)
	Q6IEG0
	P67809
	P62306	SMX3	4e-19	BLAST	Pfam, CDD	snRNP U5(GO), snRNP U1 (GO), U4/U6 x U5 tri-snRNP complex (GO)
	P62314	SMD1	2e-15	BLAST	Pfam, CDD	commitment complex(GO), snRNP U5 (GO), snRNP U1 (GO), U4/U6 x U5 tri-snRNP complex (GO), mRNA splicing (mips)
	Q16629	NGR1	7e-05	BLAST	Pfam, CDD
	P62316	SMD2	6e-25	BLAST	Pfam, CDD	snRNP U5(GO), snRNP U1 (GO), U4/U6 x U5 tri-snRNP complex (GO)
	Q96CF8	not mapped to the Ensembl genome
17S U2 snRNP
	O43143	PRP43	0	BLAST	Pfam, CDD	mRNA splicing(mips)
	P09661	LEA1	8e-08	BLAST		snRNP U2(GO)
	Q8IWX8
	Q7RTV0	RDS3	6e-29	BLAST	Pfam, CDD	snRNP U2(GO)
	Q01081
	Q12931	HSP82	0	BLAST	Pfam, CDD
	Q15393	RSE1	0	BLAST	Pfam, CDD	snRNP U2(GO)
	O75937	CAJ1	4e-08	BLAST	Pfam, CDD
	P62308	SMX2	2e-16	BLAST	Pfam, CDD	snRNP U5(GO), snRNP U1 (GO), U4/U6 x U5 tri-snRNP complex (GO)
	P08579	MSL1	4e-11	BLAST	Pfam, CDD	snRNP U2(GO)
	Q7L014	DBP2	0	BLAST	Pfam, CDD
	O75533	HSH155	0	BLAST	Pfam, CDD	snRNP U2(GO)
	O75940
	P62306	SMX3	4e-19	BLAST	Pfam, CDD	snRNP U5(GO), snRNP U1 (GO), U4/U6 x U5 tri-snRNP complex (GO)
	P10809	HSP60	0	BLAST	Pfam, CDD
	Q07955	NPL3	7e-10	BLAST	Pfam, CDD	rRNA splicing(mips)
	Q96I25
	P62304	SME1	2e-19	BLAST	Pfam, CDD	snRNP U5(GO), snRNP U1 (GO), U4/U6 x U5 tri-snRNP complex (GO), mRNA splicing (mips)
	P26368	RNA15	3e-08	BLAST	Pfam, CDD	mRNA cleavage factor complex(GO), pre mRNA3prime-end processing factor CFI (mips)
	Q12874	PRP9	2e-29	BLAST	CDD	Prp9p/Prp11p/Prp21p complex(mips), snRNP U2 (GO)
	O15042	NGR1	4e-09	BLAST	Pfam, CDD
	Q15459	PRP21	5e-10	BLAST	Pfam, CDD	snRNP U2(GO), Prp19p-associated complex (mips)
	Q9BWJ5	YSF3	0.001	CNA	CDD	snRNP U2(GO)
	P62316	SMD2	6e-25	BLAST	Pfam, CDD	snRNP U5(GO), snRNP U1 (GO), U4/U6 x U5 tri-snRNP complex (GO)
	Q9Y3B4	IST3	3e-07	BLAST	Pfam, CDD	snRNP U2(GO)
	P14678	SMB1	2e-17	BLAST	Pfam, CDD	snRNP U5(GO), snRNP U1 (GO), U4/U6 x U5 tri-snRNP complex (GO)
	P62318	SMD3	3e-25	BLAST	Pfam, CDD	commitment complex(GO), snRNP U5 (GO), snRNP U1 (GO), U4/U6 x U5 tri-snRNP complex (GO), mRNA splicing (mips)
	Q9P0W2	NHP6A	3e-10	BLAST	Pfam, CDD
	Q15427	HSH49	2e-31	BLAST	Pfam, CDD	snRNP U2(GO)
	Q15428	PRP11	6e-09	BLAST	CDD	Prp9p/Prp11p/Prp21p complex(mips), snRNP U2 (GO)
	Q9UHX1	PAB1	4e-18	BLAST	Pfam, CDD	eIF4E/eIF4G/Pab1p complex(mips), ribosome (GO)
	Q13435	CUS1	3.00004e-41	BLAST	Pfam, CDD	snRNP U2(GO)
	P62314	SMD1	2e-15	BLAST	Pfam, CDD	commitment complex(GO), snRNP U5 (GO), snRNP U1 (GO), U4/U6 x U5 tri-snRNP complex (GO), mRNA splicing (mips)
18S U11/U12 snRNP
	Q8N8D1
	P62304	SME1	2e-19	BLAST	Pfam, CDD	snRNP U5(GO), snRNP U1 (GO), U4/U6 x U5 tri-snRNP complex (GO), mRNA splicing (mips)
	O43143	PRP43	0	BLAST	Pfam, CDD	mRNA splicing(mips)
	Q16560	SNP1	4e-06	BLAST	Pfam, CDD	commitment complex(GO), snRNP U1 (GO), mRNA splicing (mips)
	Q6P2Q9	PRP8	0	BLAST	Pfam, CDD	snRNP U5(GO), U4/U6 x U5 tri-snRNP complex (GO), mRNA splicing (mips)
	Q15696
	P67809
	Q15393	RSE1	0	BLAST	Pfam, CDD	snRNP U2(GO)
	P62316	SMD2	6e-25	BLAST	Pfam, CDD	snRNP U5(GO), snRNP U1 (GO), U4/U6 x U5 tri-snRNP complex (GO)
	Q8TBF4	SNP1	8e-09	BLAST	Pfam, CDD	commitment complex(GO), snRNP U1 (GO), mRNA splicing (mips)
	Q9UDW3	YHC1	0.002	CNA	Pfam	commitment complex(GO), snRNP U1 (GO), mRNA splicing (mips)
	P14678	SMB1	2e-17	BLAST	Pfam, CDD	snRNP U5(GO), snRNP U1 (GO), U4/U6 x U5 tri-snRNP complex (GO)
	Q9BWJ5	YSF3	0.001	CNA	CDD	snRNP U2(GO)
	Q13435	CUS1	3.00004e-41	BLAST	Pfam, CDD	snRNP U2(GO)
	P62318	SMD3	3e-25	BLAST	Pfam, CDD	commitment complex(GO), snRNP U5 (GO), snRNP U1 (GO), U4/U6 x U5 tri-snRNP complex (GO), mRNA splicing (mips)
	Q9BV90
	P62308	SMX2	2e-16	BLAST	Pfam, CDD	snRNP U5(GO), snRNP U1 (GO), U4/U6 x U5 tri-snRNP complex (GO)
	Q9Y3B4	IST3	3e-07	BLAST	Pfam, CDD	snRNP U2(GO)
	Q6IEG0
	O75533	HSH155	0	BLAST	Pfam, CDD	snRNP U2(GO)
	P62306	SMX3	4e-19	BLAST	Pfam, CDD	snRNP U5(GO), snRNP U1 (GO), U4/U6 x U5 tri-snRNP complex (GO)
	Q15427	HSH49	2e-31	BLAST	Pfam, CDD	snRNP U2(GO)
	Q96LT9	MIP6	0.0001	BLAST	CDD
	P62314	SMD1	2e-15	BLAST	Pfam, CDD	commitment complex(GO), snRNP U5 (GO), snRNP U1 (GO), U4/U6 x U5 tri-snRNP complex (GO), mRNA splicing (mips)
20S methylosome and RG-containing Sm protein complex
	P54105
	P14678	SMB1	2e-17	BLAST	Pfam, CDD	snRNP U5(GO), snRNP U1 (GO), U4/U6 x U5 tri-snRNP complex (GO)
	P62318	SMD3	3e-25	BLAST	Pfam, CDD	commitment complex(GO), snRNP U5 (GO), snRNP U1 (GO), U4/U6 x U5 tri-snRNP complex (GO), mRNA splicing (mips)
	O14744	HSL7	0	BLAST	Pfam, CDD
	P62314	SMD1	2e-15	BLAST	Pfam, CDD	commitment complex(GO), snRNP U5 (GO), snRNP U1 (GO), U4/U6 x U5 tri-snRNP complex (GO), mRNA splicing (mips)
	P62316	SMD2	6e-25	BLAST	Pfam, CDD	snRNP U5(GO), snRNP U1 (GO), U4/U6 x U5 tri-snRNP complex (GO)
55S ribosome, mitochondrial
	Q96EL2
	P52815	MNP1	1e-07	BLAST	Pfam, CDD	mitochondrial ribosomal large subunit(mips), mitochondrial ribosome (GO)
	Q9Y3D3	MRPS16	4e-12	BLAST	Pfam, CDD	mitochondrial ribosomal small subunit(mips), mitochondrial small ribosomal subunit (GO)
	P82675	MRPS5	1e-16	BLAST	Pfam, CDD	mitochondrial ribosomal small subunit(mips), mitochondrial small ribosomal subunit (GO)
	P51398	RSM23	0.12	CNA	Pfam, CDD	mitochondrial ribosomal small subunit(mips), mitochondrial small ribosomal subunit (GO)
	Q16540	MRP20	1e-06	BLAST	CDD	mitochondrial ribosomal large subunit(mips), mitochondrial large ribosomal subunit (GO)
	O60783	MRP2	2e-07	BLAST	Pfam, CDD	mitochondrial ribosomal small subunit(mips), mitochondrial small ribosomal subunit (GO)
	Q9Y3D5	RSM18	6e-05	BLAST	Pfam, CDD	mitochondrial ribosomal small subunit(mips), mitochondrial small ribosomal subunit (GO)
	Q7Z2W9
	Q96EL3
	Q8N983	MRPL51	4e-05	BLAST	Pfam, CDD	mitochondrial ribosomal large subunit(mips), mitochondrial large ribosomal subunit (GO)
	Q96DV4	MRPL35	0.21	CNA	Pfam, CDD	mitochondrial ribosomal large subunit(mips), mitochondrial large ribosomal subunit (GO)
	P82663
	Q9BYD3	YML6	1e-08	BLAST	Pfam, CDD	mitochondrial ribosomal large subunit(mips), mitochondrial large ribosomal subunit (GO)
	Q7Z7F7
	Q9Y2R9	RSM7	0.056	CNA	Pfam, CDD	mitochondrial ribosomal small subunit(mips), mitochondrial small ribosomal subunit (GO)
	O15235	YNR036C	8e-23	BLAST	Pfam, CDD	mitochondrial small ribosomal subunit(GO)
	Q13084	MRPL24	5e-05	BLAST		mitochondrial ribosomal large subunit(mips), mitochondrial large ribosomal subunit (GO)
	Q92552
	Q8IXM3	MRPL27	0.62	CNA	Pfam, CDD	mitochondrial ribosomal large subunit(mips), mitochondrial large ribosomal subunit (GO)
	Q9NQ50
	Q9NX20	MRPL16	0.001	CNA	Pfam, CDD	mitochondrial ribosomal large subunit(mips), mitochondrial large ribosomal subunit (GO)
	Q9BYC8	MRPL32	8e-05	BLAST		mitochondrial ribosomal large subunit(mips), mitochondrial large ribosomal subunit (GO)
	P49406	IMG1	0.93	CNA	CDD	Mitochondrial ribosomes(mips), mitochondrial ribosomal large subunit (mips), mitochondrial large ribosomal subunit (GO)
	P82650
	Q9P0M9	MRP7	6e-10	BLAST	Pfam, CDD	mitochondrial ribosomal large subunit(mips), mitochondrial large ribosomal subunit (GO)
	Q9BQ48	YDR115W	2e-07	BLAST	Pfam, CDD	mitochondrial ribosomal large subunit(mips), mitochondrial large ribosomal subunit (GO)
	P09001	MRPL9	5e-35	BLAST	Pfam, CDD	mitochondrial ribosomal large subunit(mips), mitochondrial large ribosomal subunit (GO)
	P82914	MRPS28	1e-07	BLAST	Pfam, CDD	mitochondrial ribosomal small subunit(mips), mitochondrial small ribosomal subunit (GO)
	P83111
	Q8N5N7
	P82912
	Q9P0J6	YPL183W-A	2e-09	BLAST	Pfam, CDD	mitochondrial ribosomal large subunit(mips), mitochondrial large ribosomal subunit (GO)
	Q9Y3B7	MRPL19	3e-21	BLAST	Pfam, CDD	mitochondrial ribosomal large subunit(mips), mitochondrial large ribosomal subunit (GO)
	Q9P015	MRPL10	2e-11	BLAST	Pfam, CDD	mitochondrial ribosomal large subunit(mips), mitochondrial large ribosomal subunit (GO)
	Q9H9J2	MRPL3	0.003	CNA	Pfam, CDD	mitochondrial ribosomal large subunit(mips), mitochondrial large ribosomal subunit (GO)
	Q9Y399	MRP4	5e-22	BLAST	Pfam, CDD	mitochondrial ribosomal small subunit(mips), mitochondrial small ribosomal subunit (GO)
	Q4U2R6
	Q9BYD2
	Q9NRX2	MRPL8	9e-10	BLAST	Pfam, CDD	mitochondrial ribosomal large subunit(mips), mitochondrial large ribosomal subunit (GO)
	Q8TCC3
	Q9BRJ2
	Q13405	IMG2	6e-06	BLAST	Pfam, CDD	mitochondrial ribosomal large subunit(mips), mitochondrial large ribosomal subunit (GO)
	P82673
	Q9NZE8
	Q96A35
	Q9Y2Q9
	Q9H2W6	MRPL17	5e-09	BLAST	CDD	mitochondrial ribosomal large subunit(mips), mitochondrial large ribosomal subunit (GO)
	Q9Y291
	Q9BZE1
	Q7Z7H8
	Q96GC5
	Q9NVS2	RSM18	0.72	CNA	CDD	mitochondrial ribosomal small subunit(mips), mitochondrial small ribosomal subunit (GO)
	Q9Y676	RSM18	0.8	CNA	Pfam, CDD	mitochondrial ribosomal small subunit(mips), mitochondrial small ribosomal subunit (GO)
	Q9Y3D9	RSM25	0.0006	BLAST		mitochondrial ribosomal small subunit(mips), mitochondrial small ribosomal subunit (GO)
	P82930
	Q9NWU5	MRPL22	0.049	CNA	CDD	mitochondrial ribosomal large subunit(mips), mitochondrial large ribosomal subunit (GO)
	Q9BYC9
	Q92665
	Q86TS9
	Q9BYD1	MRPL23	1e-20	BLAST	Pfam, CDD	mitochondrial ribosomal large subunit(mips), mitochondrial large ribosomal subunit (GO)
	Q9NP92
	P82921	MRP21	0.092	CNA		mitochondrial ribosomal small subunit(mips), mitochondrial small ribosomal subunit (GO)
	Q9Y2R5	MRPS17	0.0009	BLAST	Pfam, CDD	mitochondrial ribosomal small subunit(mips), mitochondrial small ribosomal subunit (GO)
	Q9BYN8
	P82933	MRPS9	1e-16	BLAST	Pfam, CDD	mitochondrial ribosomal small subunit(mips), mitochondrial small ribosomal subunit (GO)
	P82932	MRP17	9e-06	BLAST	CDD	mitochondrial ribosomal small subunit(mips), mitochondrial small ribosomal subunit (GO)
	Q9NYK5	THS1	3e-10	BLAST	Pfam, CDD
	Q6P1L8
	O75394	MRPL39	0.0001	BLAST		mitochondrial ribosomal large subunit(mips), mitochondrial large ribosomal subunit (GO)
	Q6P161	MRPL37	0.006	CNA	Pfam, CDD	mitochondrial ribosomal large subunit(mips), mitochondrial large ribosomal subunit (GO)
	P82909
	Q9H0U6
	P82664
	Q9BYD6	MRPL1	0.008	CNA	Pfam, CDD	mitochondrial ribosomal large subunit(mips), mitochondrial large ribosomal subunit (GO)
	Q96Q56	not mapped to the Ensembl genome
	Q9HD33	not mapped to the Ensembl genome
	Q6FID1	not mapped to the Ensembl genome
5S-DNA-TFIIIA-TFIIIC2-TFIIIB subcomplex
	Q9Y5Q8	TFC1	6e-08	BLAST	Pfam, CDD	transcription factor TFIIIC complex(GO), TFIIIC (mips)
	Q12789
	Q9UKN8
	P20226	SPT15	0	BLAST	Pfam, CDD	RNA polymerase I transcription factor complex(GO), transcription factor TFIIIB complex (GO), transcription factor TFIID complex (GO), TFIIIB (mips), Core Factor (CF) (mips)
	Q92664	PZF1	5e-18	BLAST	Pfam, CDD	transcription factor complex(GO)
	Q9Y5Q9	TFC4	1e-18	BLAST	CDD	transcription factor TFIIIC complex(GO), TFIIIC (mips)
	Q8WUA4	TAF5	0.14	CNA	Pfam, CDD	transcription factor TFIID complex(GO), SLIK (SAGA-like) complex (GO), SAGA complex (mips), SAGA complex (GO), TAFIIs (mips)
	Q92994	BRF1	0	BLAST	Pfam, CDD	transcription factor TFIIIB complex(GO), TFIIIB (mips)
	Q86W98	not mapped to the Ensembl genome
60S APC containing complex
	P46940	IQG1	2e-18	BLAST	Pfam, CDD
	P25054
	Q9NRH3	TUB4	0	BLAST	Pfam, CDD	gamma-tubulin small complex, spindle pole body(GO), Tubulins (mips), gamma-tubulin complex (mips)
	P68363	TUB1	0	BLAST	Pfam, CDD	Tubulins(mips), tubulin complex (GO)
	Q71U36	TUB1	0	BLAST	Pfam, CDD	Tubulins(mips), tubulin complex (GO)
	Q9BQE3	TUB1	0	BLAST	Pfam, CDD	Tubulins(mips), tubulin complex (GO)
	P23258	TUB4	0	BLAST	Pfam, CDD	gamma-tubulin small complex, spindle pole body(GO), Tubulins (mips), gamma-tubulin complex (mips)
6S methyltransferase and RG-containing Sm proteins complex
	P14678	SMB1	2e-17	BLAST	Pfam, CDD	snRNP U5(GO), snRNP U1 (GO), U4/U6 x U5 tri-snRNP complex (GO)
	P62304	SME1	2e-19	BLAST	Pfam, CDD	snRNP U5(GO), snRNP U1 (GO), U4/U6 x U5 tri-snRNP complex (GO), mRNA splicing (mips)
	P62318	SMD3	3e-25	BLAST	Pfam, CDD	commitment complex(GO), snRNP U5 (GO), snRNP U1 (GO), U4/U6 x U5 tri-snRNP complex (GO), mRNA splicing (mips)
	P62308	SMX2	2e-16	BLAST	Pfam, CDD	snRNP U5(GO), snRNP U1 (GO), U4/U6 x U5 tri-snRNP complex (GO)
	P54105
	P62306	SMX3	4e-19	BLAST	Pfam, CDD	snRNP U5(GO), snRNP U1 (GO), U4/U6 x U5 tri-snRNP complex (GO)
	P62314	SMD1	2e-15	BLAST	Pfam, CDD	commitment complex(GO), snRNP U5 (GO), snRNP U1 (GO), U4/U6 x U5 tri-snRNP complex (GO), mRNA splicing (mips)
	P62316	SMD2	6e-25	BLAST	Pfam, CDD	snRNP U5(GO), snRNP U1 (GO), U4/U6 x U5 tri-snRNP complex (GO)
ABIN2-NFKB1-MAP3K8 complex
	P41279	BCK1	7e-27	BLAST	Pfam, CDD
	P19838	AVO2	4e-09	BLAST	Pfam, CDD	TORC 2 complex(GO)
	Q9BQR6	not mapped to the Ensembl genome
ACTR-p300-PCAF complex
	Q09472	BDF1	2e-13	BLAST	Pfam, CDD
	Q92793	BDF2	2e-14	BLAST	Pfam, CDD
	Q9Y6Q9
	Q92831	GCN5	0	BLAST	Pfam, CDD	Ada2/Gcn5/Ada3 transcription activator complex(GO), ADA complexes (mips), SLIK (SAGA-like) complex (GO), SAGA complex (mips), SAGA complex (GO), ADA complex (mips)
ADAR1-CDK2 complex
	P24941	CDC28	0	BLAST	Pfam, CDD	Cdc28p complexes(mips), ribosome (GO)
	P55265	TAD1	5e-09	BLAST	Pfam, CDD
AGPS-GNPAT complex
	O00116	DLD1	6e-25	BLAST	Pfam, CDD	other respiration chain complexes(mips)
	O15228
AKAP250-PKA-PDE4D complex
	Q08499	PDE2	1e-14	BLAST	Pfam, CDD
	P17612	TPK2	0	BLAST	Pfam, CDD	cAMP-dependent protein kinase(mips), cAMP-dependent protein kinase complex (GO)
	P22612	TPK2	0	BLAST	Pfam, CDD	cAMP-dependent protein kinase(mips), cAMP-dependent protein kinase complex (GO)
	Q02952
	P22694	TPK2	0	BLAST	Pfam, CDD	cAMP-dependent protein kinase(mips), cAMP-dependent protein kinase complex (GO)
ALL-1 supercomplex
	O60264	ISW2	0	BLAST	Pfam, CDD	chromatin accessibility complex(GO)
	O94776	SNT2	0.0005	BLAST	Pfam, CDD
	Q9P2I0	YSH1	2e-36	BLAST	Pfam, CDD	mRNA cleavage and polyadenylation specificity factor complex(GO), pre mRNA polyadenylation factor PFI (mips), pre mRNA3prime-end processing factor CFII (mips)
	O00422
	O60341	FMS1	3e-07	BLAST	Pfam, CDD
	Q15029	EFT1	0	BLAST	Pfam, CDD	ribosome(GO), eEF2 (mips)
	P51531	SNF2	0	BLAST	Pfam, CDD	SWI/SNF transcription activator complex(mips), SWI/SNF complex (GO)
	Q12824	SNF5	3e-24	BLAST	Pfam, CDD	SWI/SNF transcription activator complex(mips), SWI/SNF complex (GO)
	P21675	TAF1	0	BLAST	CDD	transcription factor TFIID complex(GO), TAFIIs (mips)
	Q8TAQ2	RSC8	2.00386e-43	BLAST	Pfam, CDD	RSC complex (Remodel the structure of chromatin)(mips), RSC complex (GO)
	Q96ST3	SIN3	0	BLAST	Pfam, CDD	Sin3 complex(GO), HDB complex (mips), Rpd3L complex (GO), Sin3 complex (mips), Rpd3S complex (GO)
	Q15291	SWD1	3e-27	BLAST	Pfam, CDD	COMPASS complex(GO)
	Q92769	RPD3	0	BLAST	Pfam, CDD	HDB complex(mips), Rpd3L complex (GO), Sin3 complex (mips), Rpd3S complex (GO)
	O75446
	Q13547	RPD3	0	BLAST	Pfam, CDD	HDB complex(mips), Rpd3L complex (GO), Sin3 complex (mips), Rpd3S complex (GO)
	P49848	TAF6	0	BLAST	Pfam, CDD	SAGA-like complex (SLIK)(mips), transcription factor TFIID complex (GO), SLIK (SAGA-like) complex (GO), SAGA complex (mips), SAGA complex (GO), TAFIIs (mips)
	Q03164	SET1	3e-36	BLAST	Pfam, CDD	COMPASS complex(GO)
	Q09028	HAT2	0	BLAST	Pfam, CDD	histone acetyltransferase complex(GO), HAT B complex (mips)
	Q16514	TAF12	6e-25	BLAST	Pfam, CDD	transcription factor TFIID complex(GO), SLIK (SAGA-like) complex (GO), SAGA complex (mips), SAGA complex (GO), TAFIIs (mips)
	Q16594	TAF9	3e-20	BLAST	Pfam, CDD	transcription factor TFIID complex(GO), SLIK (SAGA-like) complex (GO), SAGA complex (mips), SAGA complex (GO), TAFIIs (mips)
	O95983
	Q16576	HAT2	0	BLAST	Pfam, CDD	histone acetyltransferase complex(GO), HAT B complex (mips)
	P62826	GSP2	0	BLAST	Pfam, CDD
	Q12873	CHD1	0	BLAST	Pfam, CDD	SLIK (SAGA-like) complex(GO), SAGA complex (GO), transcription elongation factor complex (GO)
	Q92922	RSC8	9.99967e-42	BLAST	Pfam, CDD	RSC complex (Remodel the structure of chromatin)(mips), RSC complex (GO)
	P20226	SPT15	0	BLAST	Pfam, CDD	RNA polymerase I transcription factor complex(GO), transcription factor TFIIIB complex (GO), transcription factor TFIID complex (GO), TFIIIB (mips), Core Factor (CF) (mips)
	P61964	SWD3	8.99999e-40	BLAST	Pfam, CDD	COMPASS complex(GO)
	Q92797	PTA1	2e-06	BLAST		mRNA cleavage and polyadenylation specificity factor complex(GO), pre mRNA polyadenylation factor PFI (mips), pre mRNA3prime-end processing factor CFII (mips)
Alpha-dystrobrevin-ZO-1-actin complex
	P63261	ACT1	0	BLAST	Pfam, CDD	SWR1 complex(GO), NuA4 histone acetyltransferase complex (GO), INO80 complex (GO)
	P60709	ACT1	0	BLAST	Pfam, CDD	SWR1 complex(GO), NuA4 histone acetyltransferase complex (GO), INO80 complex (GO)
	Q9Y4J8
	Q07157
AMY-1-S-AKAP84-RII-beta complex
	P31323	BCY1	0	BLAST	Pfam, CDD	cAMP-dependent protein kinase(mips)
	Q99417
	Q92667
Anaphase-promoting complex
	Q9UJX2	CDC23	0	BLAST	Pfam, CDD	anaphase-promoting complex(GO), Anaphase promoting complex (APC) (mips)
	Q9UJX6	APC2	7e-25	BLAST	Pfam, CDD	anaphase-promoting complex(GO), Anaphase promoting complex (APC) (mips)
	Q9UJX5	SWD1	9e-05	BLAST		COMPASS complex(GO)
	Q9UJX3	CDC27	1e-06	BLAST	Pfam, CDD	anaphase-promoting complex(GO), Anaphase promoting complex (APC) (mips)
	Q9H1A4	APC1	7.00005e-41	BLAST		anaphase-promoting complex(GO), Anaphase promoting complex (APC) (mips)
	Q9UM13	DOC1	2e-23	BLAST	Pfam, CDD	anaphase-promoting complex(GO), Anaphase promoting complex (APC) (mips)
	Q13042	CDC16	0	BLAST	Pfam, CDD	anaphase-promoting complex(GO), Anaphase promoting complex (APC) (mips)
	Q9UJX4	APC5	0.043	CNA		anaphase-promoting complex(GO), Anaphase promoting complex (APC) (mips)
	P30260	CDC27	0	BLAST	Pfam, CDD	anaphase-promoting complex(GO), Anaphase promoting complex (APC) (mips)
anti-BHC110 complex
	Q13547	RPD3	0	BLAST	Pfam, CDD	HDB complex(mips), Rpd3L complex (GO), Sin3 complex (mips), Rpd3S complex (GO)
	Q96BD5	RCO1	2e-12	BLAST	Pfam, CDD	Rpd3S complex(GO)
	P78347
	Q9P0W2	NHP6A	3e-10	BLAST	Pfam, CDD
	Q14687
	Q92769	RPD3	0	BLAST	Pfam, CDD	HDB complex(mips), Rpd3L complex (GO), Sin3 complex (mips), Rpd3S complex (GO)
	O60341	FMS1	3e-07	BLAST	Pfam, CDD
	O75362	AZF1	2e-08	BLAST	Pfam
	Q9UKL0
	Q14202
	Q9UBW7
anti-HDAC2 complex
	Q96BD5	RCO1	2e-12	BLAST	Pfam, CDD	Rpd3S complex(GO)
	O94776	SNT2	0.0005	BLAST	Pfam, CDD
	Q14687
	O75182	SIN3	0	BLAST	Pfam, CDD	Sin3 complex(GO), HDB complex (mips), Rpd3L complex (GO), Sin3 complex (mips), Rpd3S complex (GO)
	Q92769	RPD3	0	BLAST	Pfam, CDD	HDB complex(mips), Rpd3L complex (GO), Sin3 complex (mips), Rpd3S complex (GO)
	O60341	FMS1	3e-07	BLAST	Pfam, CDD
	Q9UKL0
	Q96ST3	SIN3	0	BLAST	Pfam, CDD	Sin3 complex(GO), HDB complex (mips), Rpd3L complex (GO), Sin3 complex (mips), Rpd3S complex (GO)
	Q14202
	Q9UBW7
	Q9P0W2	NHP6A	3e-10	BLAST	Pfam, CDD
	Q13547	RPD3	0	BLAST	Pfam, CDD	HDB complex(mips), Rpd3L complex (GO), Sin3 complex (mips), Rpd3S complex (GO)
	Q09028	HAT2	0	BLAST	Pfam, CDD	histone acetyltransferase complex(GO), HAT B complex (mips)
	P78347
	Q16576	HAT2	0	BLAST	Pfam, CDD	histone acetyltransferase complex(GO), HAT B complex (mips)
	Q13330	ASH1	0.82	CNA	Pfam, CDD	Rpd3L complex(GO)
	Q12873	CHD1	0	BLAST	Pfam, CDD	SLIK (SAGA-like) complex(GO), SAGA complex (GO), transcription elongation factor complex (GO)
	Q14839	CHD1	0	BLAST	Pfam, CDD	SLIK (SAGA-like) complex(GO), SAGA complex (GO), transcription elongation factor complex (GO)
Anti-Sm protein complex
	P54105
	P14678	SMB1	2e-17	BLAST	Pfam, CDD	snRNP U5(GO), snRNP U1 (GO), U4/U6 x U5 tri-snRNP complex (GO)
	Q9UHI6	DHH1	0	BLAST	Pfam, CDD	CCR4 complex(mips)
	O14744	HSL7	0	BLAST	Pfam, CDD
	Q16637
	O14893
	P57678
AP3-BLOC1 complex
	P59780	APS3	3e-31	BLAST	Pfam, CDD	AP-3 complex(mips), AP-3 adaptor complex (GO)
	Q9UL45
	Q9NUP1
	O14617	APL5	0	BLAST	Pfam, CDD	AP-3 complex(mips), AP-3 adaptor complex (GO)
	Q6QNY1
	Q96EV8
	Q13367	APL6	0	BLAST	Pfam, CDD	AP-3 complex(mips), AP-3 adaptor complex (GO)
	Q6QNY0
	P53677	APM1	3e-32	BLAST	Pfam, CDD	AP-1 complex(mips), AP-1 adaptor complex (GO)
	Q92572	APS3	1e-33	BLAST	Pfam, CDD	AP-3 complex(mips), AP-3 adaptor complex (GO)
	Q9Y2T2	APM1	6e-38	BLAST	Pfam, CDD	AP-1 complex(mips), AP-1 adaptor complex (GO)
	O00203	APL6	0	BLAST	Pfam, CDD	AP-3 complex(mips), AP-3 adaptor complex (GO)
	Q8TDH9
	O95295
	P78537
AP4 adaptor complex
	Q9UPM8	APL5	9e-18	BLAST	Pfam, CDD	AP-3 complex(mips), AP-3 adaptor complex (GO)
	Q9Y587	APS1	5e-26	BLAST	Pfam, CDD	AP-1 complex(mips), AP-1 adaptor complex (GO)
	Q9Y6B7	APL2	0	BLAST	Pfam, CDD	AP-1 complex(mips), AP-1 adaptor complex (GO)
	O00189	APM1	1e-33	BLAST	Pfam, CDD	AP-1 complex(mips), AP-1 adaptor complex (GO)
APC-Axin-1-beta-catenin complex
	P35222	VAC8	3e-09	BLAST	Pfam, CDD
	P25054
	O15169
APLG1-Rababtin5 complex
	Q9H5N1
	Q15276
	O43747	APL4	0	BLAST	Pfam, CDD	AP-1 complex(mips), AP-1 adaptor complex (GO)
Apoptosis- and splicing-associated protein complex (ASAP-S), SAP18-RNPS1-Acinus-S
	O00422
	Q15287	SGN1	2e-07	BLAST	Pfam, CDD
	Q9UKV3
Apoptosome
	O14727	RSA4	7e-24	BLAST	Pfam, CDD	ribosome(GO)
	P99999	CYC1	2e-35	BLAST	Pfam, CDD
APP-FE65-LRP complex
	P05067
	O00213
	Q07954
APP-TIMM23 complex
	O14925	TIM23	2e-09	BLAST	Pfam, CDD	Tim17p-complex(mips), mitochondrial inner membrane presequence translocase complex (GO)
	P05067
APP-TOMM40 complex
	P05067
	O96008	TOM40	1e-12	BLAST	Pfam, CDD	mitochondrial outer membrane translocase complex(GO), TOM - transport across the outer membrane (mips)
AR-AKT-APPL complex
	P10275
	Q9UKG1
	P31749	YPK1	0	BLAST	Pfam, CDD
ARD1-NATH complex
	P36406	ARF2	0	BLAST	Pfam, CDD
	Q9BXJ9	NAT1	0	BLAST	CDD	NatA complex(GO), cytosolic ribosome (sensu Eukaryota) (GO), Protein N-acetyltransferase (mips)
ARF-Mule complex
	P06748
	Q7Z6Z7	TOM1	0	BLAST	Pfam, CDD
	Q8N726
Arp2/3 protein complex
	O15145	ARC18	9.80909e-45	BLAST	Pfam, CDD	Arp2/3 protein complex(GO), Arp2p/Arp3p complex (mips)
	O15143	ARC40	0	BLAST	Pfam, CDD	Arp2/3 protein complex(GO), Actin-associated proteins (mips)
	O15511	ARC15	5e-09	BLAST	Pfam, CDD	Arp2/3 protein complex(GO), Arp2p/Arp3p complex (mips)
	O15144	ARC35	4.06377e-44	BLAST	Pfam, CDD	Arp2/3 protein complex(GO), Arp2p/Arp3p complex (mips)
	P61160	ARP2	0	BLAST	Pfam, CDD	Arp2/3 protein complex(GO), Actin-associated proteins (mips), Arp2p/Arp3p complex (mips)
	P61158	ARP3	0	BLAST	Pfam, CDD	Arp2/3 protein complex(GO), Arp2p/Arp3p complex (mips)
	P59998	ARC19	0	BLAST	Pfam, CDD	Arp2/3 protein complex(GO), Arp2p/Arp3p complex (mips)
Artemis-DNA-PK complex
	P78527	TOR1	5e-37	BLAST	Pfam, CDD	TORC 1 complex(GO)
	Q96SD1	PSO2	3e-10	BLAST	Pfam, CDD
AR coactivator complex
	P54105
	O14744	HSL7	0	BLAST	Pfam, CDD
	Q9BQA1	PFS2	1e-14	BLAST	Pfam, CDD	mRNA cleavage and polyadenylation specificity factor complex(GO)
ASCOM complex
	Q8NEZ4	SET1	4e-28	BLAST	Pfam, CDD	COMPASS complex(GO)
	O14686	SET1	3e-26	BLAST	Pfam, CDD	COMPASS complex(GO)
	Q14686
	P07437	TUB2	0	BLAST	Pfam, CDD	Tubulins(mips), tubulin complex (GO)
	Q9UBL3	BRE2	0.082	CNA		COMPASS complex(GO)
	Q15291	SWD1	3e-27	BLAST	Pfam, CDD	COMPASS complex(GO)
	P68366	TUB1	0	BLAST	Pfam, CDD	Tubulins(mips), tubulin complex (GO)
ASF1-histone containing complex
	Q13112	CAC2	0	BLAST	Pfam, CDD	chromatin assembly complex(GO), Chromatin assembly complex (CAC) (mips)
	P49321
	P50502	SGT2	3e-08	BLAST	Pfam, CDD
	O96017	RAD53	0	BLAST	Pfam, CDD
	Q9NVP2	ASF1	0	BLAST	Pfam, CDD	chromatin assembly complex(GO)
	P68431	HHT2	0	BLAST	Pfam, CDD	nuclear nucleosome(GO), Nucleosomal protein complex (mips)
	Q9Y294	ASF1	9.99995e-41	BLAST	Pfam, CDD	chromatin assembly complex(GO)
ASF1-interacting protein complex
	Q13112	CAC2	0	BLAST	Pfam, CDD	chromatin assembly complex(GO), Chromatin assembly complex (CAC) (mips)
	Q9NVP2	ASF1	0	BLAST	Pfam, CDD	chromatin assembly complex(GO)
	Q13111
	P54198	HIR1	0	BLAST	Pfam, CDD	HIR complex(GO)
	P68431	HHT2	0	BLAST	Pfam, CDD	nuclear nucleosome(GO), Nucleosomal protein complex (mips)
	Q9Y294	ASF1	9.99995e-41	BLAST	Pfam, CDD	chromatin assembly complex(GO)
ASPP1-SAM68 complex
	Q07666	MSL5	6e-12	BLAST	CDD	commitment complex(GO)
	Q96KQ4	LSB3	6e-07	BLAST	Pfam, CDD
ATR-ATRIP complex
	Q8WXE1
	Q13535	MEC1	0	BLAST	Pfam, CDD
ATR-HDAC2-CHD4 complex
	Q13535	MEC1	0	BLAST	Pfam, CDD
	Q92769	RPD3	0	BLAST	Pfam, CDD	HDB complex(mips), Rpd3L complex (GO), Sin3 complex (mips), Rpd3S complex (GO)
	Q14839	CHD1	0	BLAST	Pfam, CDD	SLIK (SAGA-like) complex(GO), SAGA complex (GO), transcription elongation factor complex (GO)
ATRX-DAXX complex
	Q9UER7
	P46100	RDH54	2e-35	BLAST	Pfam, CDD
AXIN-MEKK4-CCD1 complex
	Q155Q3
	Q9Y6R4	SSK2	0	BLAST	Pfam, CDD
	O15169
Axin-PP2A A-PP2A C-GSK3-beta-beta-catenin complex
	Q15172	RTS1	0	BLAST	Pfam, CDD	protein phosphatase type 2A complex(GO)
	P35222	VAC8	3e-09	BLAST	Pfam, CDD
	P49841	RIM11	0	BLAST	Pfam, CDD
	O15169
BAR-BCL2-CASP8 complex
	P10415
	Q14790
	Q9NZS9	PSH1	2e-06	BLAST	Pfam, CDD
BARD1-BRCA1-CSTF complex
	Q05048	PWP2	2e-16	BLAST	Pfam, CDD	small nucleolar ribonucleoprotein complex(GO), 90S preribosome (GO)
	P38398	IRC20	5e-05	BLAST	Pfam, CDD
	Q99728	HOS4	4e-16	BLAST	Pfam, CDD	histone deacetylase complex(GO)
	Q12996	RNA14	0	BLAST	Pfam, CDD	mRNA cleavage factor complex(GO), pre mRNA3prime-end processing factor CFI (mips)
	P33240	RNA15	7e-18	BLAST	Pfam, CDD	mRNA cleavage factor complex(GO), pre mRNA3prime-end processing factor CFI (mips)
BASC complex (BRCA1-associated genome surveillance complex)
	Q92878	RAD50	0	BLAST	Pfam, CDD	MRE11/RAD50/XRS2 complex(mips), Mre11 complex (GO)
	O60934
	P40692	MLH1	0	BLAST	Pfam, CDD
	P35250	RFC4	0	BLAST	Pfam, CDD	Replication factor C complex(mips), DNA replication factor C complex (GO)
	P35249	RFC2	0	BLAST	Pfam, CDD	Replication factor C complex(mips), DNA replication factor C complex (GO)
	P43246	MSH2	0	BLAST	Pfam, CDD	MSH2/MSH6 complex(mips), MSH2/MSH3 complex (mips)
	P54132	SGS1	0	BLAST	Pfam, CDD	RecQ helicase-Topo III complex(GO)
	P52701	MSH6	0	BLAST	Pfam, CDD	MSH2/MSH6 complex(mips)
	Q13315	TEL1	0	BLAST	Pfam, CDD
	P38398	IRC20	5e-05	BLAST	Pfam, CDD
	P35251	RFC1	0	BLAST	Pfam, CDD	Replication factor C complex(mips), DNA replication factor C complex (GO)
	P49959	MRE11	0	BLAST	Pfam, CDD	MRE11/RAD50/XRS2 complex(mips), Mre11 complex (GO)
BCL6-HDAC4 complex
	P41182	ZAP1	2e-23	BLAST	Pfam
	P56524	HDA1	0	BLAST	Pfam, CDD	histone deacetylase complex(GO)
BCL6-HDAC5 complex
	P41182	ZAP1	2e-23	BLAST	Pfam
	Q9UQL6	HDA1	0	BLAST	Pfam, CDD	histone deacetylase complex(GO)
BCL6-HDAC7 complex
	P41182	ZAP1	2e-23	BLAST	Pfam
	Q8WUI4	HDA1	0	BLAST	Pfam, CDD	histone deacetylase complex(GO)
BCOR complex
	Q6W2J9	HOS4	6e-18	BLAST	Pfam, CDD	histone deacetylase complex(GO)
	Q06587
	Q9BSM1	IRC20	5e-06	BLAST	Pfam, CDD
	P63208	SKP1	3e-34	BLAST	Pfam, CDD	SCF ubiquitin ligase complex(GO), SCF-MET30 complex (mips), CBF3 complex (GO), SCF-CDC4 complex (mips), SCF-GRR1 complex (mips), RAVE complex (GO), CBF3 protein complex (mips)
	P11142	SSA4	0	BLAST	Pfam, CDD
	Q8NHM5	JHD1	0	BLAST
	Q99496	IRC20	0.0005	BLAST	Pfam, CDD
	Q8N488
Beta-dystroglycan-caveolin-3 complex
	Q14118
	P56539
Bipartite complex (TFC4, CTNNB1)
	P35222	VAC8	3e-09	BLAST	Pfam, CDD
	Q9NQB0	ROX1	0.0002	BLAST	Pfam, CDD
BIRC5-AURKB-INCENP-EVI5 complex
	O15392	BIR1	0.0002	BLAST	Pfam, CDD
	O60447	GYP5	0	BLAST	Pfam, CDD
	Q96GD4	IPL1	0	BLAST	Pfam, CDD
	Q9NQS7
BKCA-beta2AR-AKAP79 signaling complex
	Q12791	TOK1	5e-05	BLAST	Pfam, CDD
	P24588
	P07550
BLM-RAD51L3-XRCC2 complex
	O43543	RAD51	3e-05	BLAST	CDD	other DNA repair complexes(mips)
	P54132	SGS1	0	BLAST	Pfam, CDD	RecQ helicase-Topo III complex(GO)
	O75771	DMC1	5e-06	BLAST	CDD	Kornbergprimes mediator (SRB) complex(mips)
BLM-TRF2 complex
	Q15554
	P54132	SGS1	0	BLAST	Pfam, CDD	RecQ helicase-Topo III complex(GO)
BLOC-3 (biogenesis of lysosome-related organelles complex 3)
	Q92902
	Q9NQG7
BLOC1-BLOC2 complex
	Q9UL45
	Q9NUP1
	Q9UPZ3
	Q6QNY1
	Q96EV8
	Q6QNY0
	Q969F9
	P78537
	Q8TDH9
	Q86YV9
	O95295
BMP2-BRIA complex
	P12643
	P12644
	P36894	STE20	8e-16	BLAST	Pfam, CDD
BRAF53-BRCA2 complex
	Q13547	RPD3	0	BLAST	Pfam, CDD	HDB complex(mips), Rpd3L complex (GO), Sin3 complex (mips), Rpd3S complex (GO)
	Q96BD5	RCO1	2e-12	BLAST	Pfam, CDD	Rpd3S complex(GO)
	P51587
	Q9P0W2	NHP6A	3e-10	BLAST	Pfam, CDD
	Q9UKL0
	Q92769	RPD3	0	BLAST	Pfam, CDD	HDB complex(mips), Rpd3L complex (GO), Sin3 complex (mips), Rpd3S complex (GO)
	O60341	FMS1	3e-07	BLAST	Pfam, CDD
BRAFT complex
	Q00597
	P15927	RFA2	9e-17	BLAST	Pfam, CDD	DNA replication factor A complex(GO), Replication factor A complex (mips)
	O15360
	P40692	MLH1	0	BLAST	Pfam, CDD
	P54132	SGS1	0	BLAST	Pfam, CDD	RecQ helicase-Topo III complex(GO)
	Q9NPI8
	Q9H9A7
	O15287
	P35244
	Q9HB96
	P27694	RFA1	0	BLAST	Pfam, CDD	DNA replication factor A complex(GO), Replication factor A complex (mips)
	Q9NW38	RKR1	0.0005	BLAST	CDD	ribosome(GO)
	Q13472	TOP3	0	BLAST	Pfam, CDD	RecQ helicase-Topo III complex(GO)
BRCA1-BACH1 complex
	P38398	IRC20	5e-05	BLAST	Pfam, CDD
	Q9BX63	CHL1	0	BLAST	Pfam, CDD
BRCA1-BARD1-BACH1-DNA damage complex I
	Q92547
	Q99728	HOS4	4e-16	BLAST	Pfam, CDD	histone deacetylase complex(GO)
	O14867
	P40692	MLH1	0	BLAST	Pfam, CDD
	P38398	IRC20	5e-05	BLAST	Pfam, CDD
	P52701	MSH6	0	BLAST	Pfam, CDD	MSH2/MSH6 complex(mips)
BRCA1-BARD1-BACH1-DNA damage complex II
	Q92878	RAD50	0	BLAST	Pfam, CDD	MRE11/RAD50/XRS2 complex(mips), Mre11 complex (GO)
	O60934
	O14867
	P49959	MRE11	0	BLAST	Pfam, CDD	MRE11/RAD50/XRS2 complex(mips), Mre11 complex (GO)
	Q99708
	Q92547
	P38398	IRC20	5e-05	BLAST	Pfam, CDD
	Q99728	HOS4	4e-16	BLAST	Pfam, CDD	histone deacetylase complex(GO)
BRCA1-BARD1-BRCA2-DNA damage complex III
	P38398	IRC20	5e-05	BLAST	Pfam, CDD
	P51587
	Q99728	HOS4	4e-16	BLAST	Pfam, CDD	histone deacetylase complex(GO)
BRCA1-BARD1-POLR2A complex
	P38398	IRC20	5e-05	BLAST	Pfam, CDD
	P24928	RPO21	0	BLAST	Pfam, CDD	RNA polymerase II(mips), DNA-directed RNA polymerase II, core complex (GO)
	Q99728	HOS4	4e-16	BLAST	Pfam, CDD	histone deacetylase complex(GO)
BRCA1-BARD1-UbcH5c complex
	P38398	IRC20	5e-05	BLAST	Pfam, CDD
	Q99728	HOS4	4e-16	BLAST	Pfam, CDD	histone deacetylase complex(GO)
	P61077	UBC5	0	BLAST	Pfam, CDD	proteasome complex (sensu Eukaryota)(GO)
BRCA1-BARD1-UbcH7c complex
	P68036	UBC5	2e-18	BLAST	Pfam, CDD	proteasome complex (sensu Eukaryota)(GO)
	P38398	IRC20	5e-05	BLAST	Pfam, CDD
	Q99728	HOS4	4e-16	BLAST	Pfam, CDD	histone deacetylase complex(GO)
BRCA1-cABL complex
	P38398	IRC20	5e-05	BLAST	Pfam, CDD
	P00519	CDC5	2e-22	BLAST	Pfam, CDD
BRCA1-CtIP-CtBP complex
	Q99708
	Q13363	SER33	4e-29	BLAST	Pfam, CDD
	P38398	IRC20	5e-05	BLAST	Pfam, CDD
BRCA1-CTIP-ZBRK1 repressor complex
	Q99708
	Q9GZX5	ZAP1	5e-23	BLAST	Pfam, CDD
	P38398	IRC20	5e-05	BLAST	Pfam, CDD
BRCA1-HDAC1-HDAC2 complex
	Q13547	RPD3	0	BLAST	Pfam, CDD	HDB complex(mips), Rpd3L complex (GO), Sin3 complex (mips), Rpd3S complex (GO)
	P38398	IRC20	5e-05	BLAST	Pfam, CDD
	Q92769	RPD3	0	BLAST	Pfam, CDD	HDB complex(mips), Rpd3L complex (GO), Sin3 complex (mips), Rpd3S complex (GO)
BRCA1-IRIS-pre-replication complex
	Q13415	ORC1	0	BLAST	Pfam, CDD	Pre-replication complex (pre-RC)(mips), Post-replication complex (mips), Replication initiation complex (mips), nuclear origin of replication recognition complex (GO), Replication complex (mips), pre-replicative complex (GO)
	Q99741	CDC6	8e-34	BLAST	CDD	Pre-replication complex (pre-RC)(mips), pre-replicative complex (GO)
	O75496
	Q5YLB2	not mapped to the Ensembl genome
BRCA1-RAD51 complex
	Q06609	RAD51	0	BLAST	Pfam, CDD	other DNA repair complexes(mips)
	P38398	IRC20	5e-05	BLAST	Pfam, CDD
BRCA1-RNA polymerase II complex
	P18074	RAD3	0	BLAST	Pfam, CDD	TFIIH(mips), holo TFIIH complex (GO), NEF3 complex (mips), nucleotide-excision repair factor 3 complex (GO)
	P36954	RPB9	1e-25	BLAST	Pfam, CDD	RNA polymerase II(mips), DNA-directed RNA polymerase II, core complex (GO)
	P32780	TFB1	1e-14	BLAST	Pfam, CDD	TFIIH(mips), holo TFIIH complex (GO), NEF3 complex (mips), nucleotide-excision repair factor 3 complex (GO)
	P19447	SSL2	0	BLAST	Pfam, CDD	TFIIH(mips), holo TFIIH complex (GO), NEF3 complex (mips), nucleotide-excision repair factor 3 complex (GO)
	P61218	RPO26	4e-32	BLAST	Pfam, CDD	RNA polymerase I(mips), DNA-directed RNA polymerase III complex (GO), RNA polymerase III (mips), DNA-directed RNA polymerase I complex (GO), RNA polymerase II (mips), DNA-directed RNA polymerase II, core complex (GO)
	P13984	TFG2	5e-09	BLAST	Pfam, CDD	transcription factor TFIIF complex(GO), TFIIF (mips)
	P62487	RPB7	2e-34	BLAST	Pfam, CDD	RNA polymerase II(mips), DNA-directed RNA polymerase II, core complex (GO)
	Q13889	TFB4	5e-34	BLAST	Pfam, CDD	TFIIH(mips), holo TFIIH complex (GO)
	O15514	RPB4	3e-13	BLAST	Pfam, CDD	RNA polymerase II(mips), DNA-directed RNA polymerase II, core complex (GO)
	P29084	TFA2	5e-08	BLAST	Pfam, CDD	transcription factor TFIIE complex(GO), TFIIE (mips)
	Q13503	SRB7	0.0007	BLAST		mediator complex(GO), Kornbergprimes mediator (SRB) complex (mips)
	P53803	RPC10	1e-09	BLAST	Pfam, CDD	RNA polymerase I(mips), DNA-directed RNA polymerase III complex (GO), RNA polymerase III (mips), DNA-directed RNA polymerase I complex (GO), RNA polymerase II (mips), DNA-directed RNA polymerase II, core complex (GO)
	P62875	RPB10	8e-25	BLAST	Pfam, CDD	RNA polymerase I(mips), DNA-directed RNA polymerase III complex (GO), RNA polymerase III (mips), DNA-directed RNA polymerase I complex (GO), RNA polymerase II (mips), DNA-directed RNA polymerase II, core complex (GO)
	Q92759	TFB2	0	BLAST	Pfam, CDD	TFIIH(mips), holo TFIIH complex (GO), NEF3 complex (mips), nucleotide-excision repair factor 3 complex (GO)
	P52435	RPB11	1e-27	BLAST	Pfam, CDD	RNA polymerase II(mips), DNA-directed RNA polymerase II, core complex (GO)
	P24928	RPO21	0	BLAST	Pfam, CDD	RNA polymerase II(mips), DNA-directed RNA polymerase II, core complex (GO)
	P38398	IRC20	5e-05	BLAST	Pfam, CDD
	P19388	RPB5	2.8026e-45	BLAST	Pfam, CDD	RNA polymerase I(mips), DNA-directed RNA polymerase III complex (GO), RNA polymerase III (mips), DNA-directed RNA polymerase I complex (GO), RNA polymerase II (mips), DNA-directed RNA polymerase II, core complex (GO)
	P29083	TFA1	5e-26	BLAST	Pfam, CDD	transcription factor TFIIE complex(GO), TFIIE (mips)
	P30876	RPB2	0	BLAST	Pfam, CDD	RNA polymerase II(mips), DNA-directed RNA polymerase II, core complex (GO)
	P20226	SPT15	0	BLAST	Pfam, CDD	RNA polymerase I transcription factor complex(GO), transcription factor TFIIIB complex (GO), transcription factor TFIID complex (GO), TFIIIB (mips), Core Factor (CF) (mips)
	P35269
	P52434	RPB8	1e-18	BLAST	Pfam, CDD	RNA polymerase I(mips), DNA-directed RNA polymerase III complex (GO), RNA polymerase III (mips), DNA-directed RNA polymerase I complex (GO), RNA polymerase II (mips), DNA-directed RNA polymerase II, core complex (GO)
	Q13888	SSL1	0	BLAST	Pfam, CDD	TFIIH(mips), holo TFIIH complex (GO), NEF3 complex (mips), nucleotide-excision repair factor 3 complex (GO)
	P19387	RPB3	0	BLAST	Pfam, CDD	RNA polymerase II(mips), DNA-directed RNA polymerase II, core complex (GO)
	Q00403	SUA7	6.02558e-44	BLAST	Pfam, CDD
BRCA1-SMAD3 complex
	P84022
	P38398	IRC20	5e-05	BLAST	Pfam, CDD
BRCA1-VCP complex
	P38398	IRC20	5e-05	BLAST	Pfam, CDD
	P55072	CDC48	0	BLAST	Pfam, CDD
Brca1 A complex
	Q96RL1
	P38398	IRC20	5e-05	BLAST	Pfam, CDD
	Q99728	HOS4	4e-16	BLAST	Pfam, CDD	histone deacetylase complex(GO)
	Q6UWZ7
BRCA1 C complex
	Q96RL1
	Q99708
	P38398	IRC20	5e-05	BLAST	Pfam, CDD
	Q99728	HOS4	4e-16	BLAST	Pfam, CDD	histone deacetylase complex(GO)
BRD4-RFC complex
	O60885	BDF1	8e-24	BLAST	Pfam, CDD
	P35251	RFC1	0	BLAST	Pfam, CDD	Replication factor C complex(mips), DNA replication factor C complex (GO)
	P40937	RFC3	0	BLAST	Pfam, CDD	Replication factor C complex(mips), DNA replication factor C complex (GO)
	P35250	RFC4	0	BLAST	Pfam, CDD	Replication factor C complex(mips), DNA replication factor C complex (GO)
	P35249	RFC2	0	BLAST	Pfam, CDD	Replication factor C complex(mips), DNA replication factor C complex (GO)
	P40938	RFC5	0	BLAST	Pfam, CDD	Replication factor C complex(mips), DNA replication factor C complex (GO)
BRD4 complex
	O60885	BDF1	8e-24	BLAST	Pfam, CDD
	O60563	SSN8	2e-09	BLAST	Pfam, CDD	transcription factor complex(GO), Srb10p complex (mips)
	Q15648
	O60244	RGR1	1e-07	BLAST	Pfam, CDD	mediator complex(GO), Kornbergprimes mediator (SRB) complex (mips)
	P50750	CTK1	0	BLAST	Pfam, CDD	carboxy-terminal domain protein kinase complex(GO), Ctk1p (mips), TFIIK (CTD kinase) (mips)
	O75448
	Q9NVC6
	Q93074
BRG1-SIN3A complex
	O96019	ACT1	0	BLAST	Pfam, CDD	SWR1 complex(GO), NuA4 histone acetyltransferase complex (GO), INO80 complex (GO)
	P51532	SNF2	0	BLAST	Pfam, CDD	SWI/SNF transcription activator complex(mips), SWI/SNF complex (GO)
	Q96GM5	SNF12	2e-08	BLAST	CDD	SWI/SNF transcription activator complex(mips), SWI/SNF complex (GO)
	O14497	ECM5	0.0002	BLAST	Pfam, CDD
	Q09028	HAT2	0	BLAST	Pfam, CDD	histone acetyltransferase complex(GO), HAT B complex (mips)
	Q6STE5	SNF12	1e-07	BLAST	CDD	SWI/SNF transcription activator complex(mips), SWI/SNF complex (GO)
	Q92769	RPD3	0	BLAST	Pfam, CDD	HDB complex(mips), Rpd3L complex (GO), Sin3 complex (mips), Rpd3S complex (GO)
	O14744	HSL7	0	BLAST	Pfam, CDD
	Q12824	SNF5	3e-24	BLAST	Pfam, CDD	SWI/SNF transcription activator complex(mips), SWI/SNF complex (GO)
	Q92922	RSC8	9.99967e-42	BLAST	Pfam, CDD	RSC complex (Remodel the structure of chromatin)(mips), RSC complex (GO)
	Q8TAQ2	RSC8	2.00386e-43	BLAST	Pfam, CDD	RSC complex (Remodel the structure of chromatin)(mips), RSC complex (GO)
	Q96ST3	SIN3	0	BLAST	Pfam, CDD	Sin3 complex(GO), HDB complex (mips), Rpd3L complex (GO), Sin3 complex (mips), Rpd3S complex (GO)
	Q969G3	NHP6B	6e-07	BLAST	Pfam, CDD
	Q92925	SNF12	7e-07	BLAST	CDD	SWI/SNF transcription activator complex(mips), SWI/SNF complex (GO)
BRM-SIN3A complex
	O96019	ACT1	0	BLAST	Pfam, CDD	SWR1 complex(GO), NuA4 histone acetyltransferase complex (GO), INO80 complex (GO)
	Q13547	RPD3	0	BLAST	Pfam, CDD	HDB complex(mips), Rpd3L complex (GO), Sin3 complex (mips), Rpd3S complex (GO)
	Q96GM5	SNF12	2e-08	BLAST	CDD	SWI/SNF transcription activator complex(mips), SWI/SNF complex (GO)
	O14497	ECM5	0.0002	BLAST	Pfam, CDD
	Q09028	HAT2	0	BLAST	Pfam, CDD	histone acetyltransferase complex(GO), HAT B complex (mips)
	O14744	HSL7	0	BLAST	Pfam, CDD
	Q92769	RPD3	0	BLAST	Pfam, CDD	HDB complex(mips), Rpd3L complex (GO), Sin3 complex (mips), Rpd3S complex (GO)
	P51531	SNF2	0	BLAST	Pfam, CDD	SWI/SNF transcription activator complex(mips), SWI/SNF complex (GO)
	Q12824	SNF5	3e-24	BLAST	Pfam, CDD	SWI/SNF transcription activator complex(mips), SWI/SNF complex (GO)
	Q92922	RSC8	9.99967e-42	BLAST	Pfam, CDD	RSC complex (Remodel the structure of chromatin)(mips), RSC complex (GO)
	Q8TAQ2	RSC8	2.00386e-43	BLAST	Pfam, CDD	RSC complex (Remodel the structure of chromatin)(mips), RSC complex (GO)
	Q96ST3	SIN3	0	BLAST	Pfam, CDD	Sin3 complex(GO), HDB complex (mips), Rpd3L complex (GO), Sin3 complex (mips), Rpd3S complex (GO)
	Q969G3	NHP6B	6e-07	BLAST	Pfam, CDD
	Q6STE5	SNF12	1e-07	BLAST	CDD	SWI/SNF transcription activator complex(mips), SWI/SNF complex (GO)
	Q92925	SNF12	7e-07	BLAST	CDD	SWI/SNF transcription activator complex(mips), SWI/SNF complex (GO)
BRMS1-RBP1 complex
	Q4LE39	SWI1	8e-05	BLAST	Pfam, CDD	SWI/SNF transcription activator complex(mips), SWI/SNF complex (GO)
	Q9HCU9
BRMS1-SIN3-HDAC complex
	Q13547	RPD3	0	BLAST	Pfam, CDD	HDB complex(mips), Rpd3L complex (GO), Sin3 complex (mips), Rpd3S complex (GO)
	Q09028	HAT2	0	BLAST	Pfam, CDD	histone acetyltransferase complex(GO), HAT B complex (mips)
	O75182	SIN3	0	BLAST	Pfam, CDD	Sin3 complex(GO), HDB complex (mips), Rpd3L complex (GO), Sin3 complex (mips), Rpd3S complex (GO)
	Q92769	RPD3	0	BLAST	Pfam, CDD	HDB complex(mips), Rpd3L complex (GO), Sin3 complex (mips), Rpd3S complex (GO)
	Q16576	HAT2	0	BLAST	Pfam, CDD	histone acetyltransferase complex(GO), HAT B complex (mips)
	Q9HCU9
	Q96ST3	SIN3	0	BLAST	Pfam, CDD	Sin3 complex(GO), HDB complex (mips), Rpd3L complex (GO), Sin3 complex (mips), Rpd3S complex (GO)
	O75446
C-CFTR-NHERF(PDZ1 domain)-ezrin complex
	P13569	YCF1	0	BLAST	Pfam, CDD
	O14745
	P15311
CAND1-CUL1-RBX1 complex
	Q13616	CDC53	0	BLAST	Pfam, CDD	SCF ubiquitin ligase complex(GO), SCF-MET30 complex (mips), SCF-CDC4 complex (mips), SCF-GRR1 complex (mips)
	Q86VP6
	P62877	HRT1	8e-35	BLAST	CDD	nuclear ubiquitin ligase complex(GO), SCF ubiquitin ligase complex (GO), Cul3-RING ubiquitin ligase complex (GO)
CAND1-CUL2-RBX1 complex
	Q13617	CDC53	0	BLAST	Pfam, CDD	SCF ubiquitin ligase complex(GO), SCF-MET30 complex (mips), SCF-CDC4 complex (mips), SCF-GRR1 complex (mips)
	Q86VP6
	P62877	HRT1	8e-35	BLAST	CDD	nuclear ubiquitin ligase complex(GO), SCF ubiquitin ligase complex (GO), Cul3-RING ubiquitin ligase complex (GO)
CAND1-CUL3-RBX1 complex
	P62877	HRT1	8e-35	BLAST	CDD	nuclear ubiquitin ligase complex(GO), SCF ubiquitin ligase complex (GO), Cul3-RING ubiquitin ligase complex (GO)
	Q86VP6
	Q13618	CUL3	0	BLAST	Pfam, CDD	Cul3-RING ubiquitin ligase complex(GO)
CAND1-CUL4A-RBX1 complex
	Q13619	CDC53	4.00001e-41	BLAST	Pfam, CDD	SCF ubiquitin ligase complex(GO), SCF-MET30 complex (mips), SCF-CDC4 complex (mips), SCF-GRR1 complex (mips)
	Q86VP6
	P62877	HRT1	8e-35	BLAST	CDD	nuclear ubiquitin ligase complex(GO), SCF ubiquitin ligase complex (GO), Cul3-RING ubiquitin ligase complex (GO)
CAND1-CUL4B-RBX1 complex
	Q13620	CDC53	9.99967e-42	BLAST	Pfam, CDD	SCF ubiquitin ligase complex(GO), SCF-MET30 complex (mips), SCF-CDC4 complex (mips), SCF-GRR1 complex (mips)
	Q86VP6
	P62877	HRT1	8e-35	BLAST	CDD	nuclear ubiquitin ligase complex(GO), SCF ubiquitin ligase complex (GO), Cul3-RING ubiquitin ligase complex (GO)
Casein kinase II-HMG1 complex
	P68400	CKA1	0	BLAST	Pfam, CDD	protein kinase CK2 complex(GO), Casein kinase II (mips)
	P19784	CKA2	0	BLAST	Pfam, CDD	protein kinase CK2 complex(GO), Casein kinase II (mips)
	P09429	NHP6B	3e-11	BLAST	Pfam, CDD
	P67870	CKB2	0	BLAST	Pfam, CDD	protein kinase CK2 complex(GO), Casein kinase II (mips)
CASK-LIN7C-ABPA1 complex
	Q9NUP9
	Q02410
	O14936	HSL1	1.96182e-44	BLAST	Pfam, CDD
CBF1-HDAC1-SMRT complex
	Q06330
	Q9Y618	SNT1	2e-12	BLAST	Pfam, CDD	histone deacetylase complex(GO)
	Q13547	RPD3	0	BLAST	Pfam, CDD	HDB complex(mips), Rpd3L complex (GO), Sin3 complex (mips), Rpd3S complex (GO)
CCND1-CDK6 complex
	P24385	CLB1	1e-12	BLAST	Pfam, CDD	Cdc28p complexes(mips)
	Q00534	CDC28	0	BLAST	Pfam, CDD	Cdc28p complexes(mips), ribosome (GO)
CCND2-CDK4 complex
	P11802	CDC28	0	BLAST	Pfam, CDD	Cdc28p complexes(mips), ribosome (GO)
	P30279	CLB1	9e-11	BLAST	Pfam, CDD	Cdc28p complexes(mips)
CCND2-CDK6 complex
	Q00534	CDC28	0	BLAST	Pfam, CDD	Cdc28p complexes(mips), ribosome (GO)
	P30279	CLB1	9e-11	BLAST	Pfam, CDD	Cdc28p complexes(mips)
CCND3-CDK4 complex
	P30281	CLB2	9e-11	BLAST	Pfam, CDD	Cdc28p complexes(mips)
	P11802	CDC28	0	BLAST	Pfam, CDD	Cdc28p complexes(mips), ribosome (GO)
CCND3-CDK6 complex
	Q00534	CDC28	0	BLAST	Pfam, CDD	Cdc28p complexes(mips), ribosome (GO)
	P30281	CLB2	9e-11	BLAST	Pfam, CDD	Cdc28p complexes(mips)
CD147-gamma-secretase complex (APH-1a,PS-1,PEN-2,NCT variant)
	Q92542
	Q9NZ42
	P49768
	P35613
	Q96BI3
CD19-Vav-PI 3-kinase (p85 subunit) complex
	P15391
	P27986	BEM2	2e-08	BLAST	Pfam, CDD
	P15498	LSB3	4e-08	BLAST	Pfam, CDD
CD20-LCK-LYN-FYN-p75/80 complex, (Raji human B cell line)
	P06239	CDC15	1e-21	BLAST	Pfam, CDD
	P07948	CDC15	7e-22	BLAST	Pfam, CDD
	P06241	CDC5	2e-18	BLAST	Pfam, CDD
	P11836
CD28-transactivation complex
	P19338	NSR1	7e-19	BLAST	Pfam, CDD	rRNA splicing(mips)
	P10747
CD8A-LCK complex
	P06239	CDC15	1e-21	BLAST	Pfam, CDD
	P01732
CD98-LAT2-ITGB1 complex
	P08195	YJL216C	2e-11	BLAST	Pfam, CDD
	P05556
	Q9UHI5	MUP1	4e-15	BLAST	Pfam, CDD
	Q01650	MUP1	7e-23	BLAST	Pfam, CDD
CDC5L complex
	Q92616	GCN1	0	BLAST	Pfam	cytosolic ribosome (sensu Eukaryota)(GO)
	Q9UMS4	TAF5	5e-25	BLAST	Pfam, CDD	transcription factor TFIID complex(GO), SLIK (SAGA-like) complex (GO), SAGA complex (mips), SAGA complex (GO), TAFIIs (mips)
	P09012	MSL1	4e-12	BLAST	Pfam, CDD	snRNP U2(GO)
	P09661	LEA1	8e-08	BLAST		snRNP U2(GO)
	P78527	TOR1	5e-37	BLAST	Pfam, CDD	TORC 1 complex(GO)
	Q01130	HRP1	4e-05	BLAST	Pfam, CDD	mRNA cleavage factor complex(GO), pre mRNA3prime-end processing factor CFI (mips)
	P11142	SSA4	0	BLAST	Pfam, CDD
	P23246	PAB1	1e-11	BLAST	Pfam, CDD	eIF4E/eIF4G/Pab1p complex(mips), ribosome (GO)
	P62316	SMD2	6e-25	BLAST	Pfam, CDD	snRNP U5(GO), snRNP U1 (GO), U4/U6 x U5 tri-snRNP complex (GO)
	P62314	SMD1	2e-15	BLAST	Pfam, CDD	commitment complex(GO), snRNP U5 (GO), snRNP U1 (GO), U4/U6 x U5 tri-snRNP complex (GO), mRNA splicing (mips)
	Q12905
	Q99459	CEF1	0	BLAST	Pfam, CDD
	P62318	SMD3	3e-25	BLAST	Pfam, CDD	commitment complex(GO), snRNP U5 (GO), snRNP U1 (GO), U4/U6 x U5 tri-snRNP complex (GO), mRNA splicing (mips)
	Q15427	HSH49	2e-31	BLAST	Pfam, CDD	snRNP U2(GO)
	P62136	GLC7	0	BLAST	Pfam, CDD	protein phosphatase type 1 complex(GO), Serine/threonine phoshpoprotein phosphatase (mips), mRNA cleavage and polyadenylation specificity factor complex (GO)
	Q8IYB3
	Q9P013	CWC15	0.64	CNA		mRNA splicing(mips)
	O15297	PTC1	2e-16	BLAST	Pfam, CDD
	O43660	PRP46	0	BLAST	Pfam, CDD
	Q13435	CUS1	3.00004e-41	BLAST	Pfam, CDD	snRNP U2(GO)
	P15884
	P38159	HRP1	1e-12	BLAST	Pfam, CDD	mRNA cleavage factor complex(GO), pre mRNA3prime-end processing factor CFI (mips)
	O75533	HSH155	0	BLAST	Pfam, CDD	snRNP U2(GO)
	Q14204	DYN1	0	BLAST	Pfam, CDD	SPB associated proteins(mips), cytoplasmic dynein complex (GO), Dynein-complex motorproteins (mips)
	O75934
	Q9UPN6	PCF11	7e-06	BLAST	CDD	mRNA cleavage factor complex(GO), pre mRNA3prime-end processing factor CFI (mips)
	Q07955	NPL3	7e-10	BLAST	Pfam, CDD	rRNA splicing(mips)
	O60289	not mapped to the Ensembl genome
	P11388	not mapped to the Ensembl genome
	Q7L1Q6	not mapped to the Ensembl genome
CDC7-DBF7 complex
	Q9UBU7	DBF4	5e-06	BLAST	Pfam, CDD	Replication initiation complex(mips), Dbf4-dependent protein kinase complex (GO)
	O00311	CDC7	1e-29	BLAST	Pfam, CDD	Replication initiation complex(mips), Dbf4-dependent protein kinase complex (GO)
Cell cycle kinase complex CDC2
	O95067	CLB2	0	BLAST	Pfam, CDD	Cdc28p complexes(mips)
	P38936
	P06493	CDC28	0	BLAST	Pfam, CDD	Cdc28p complexes(mips), ribosome (GO)
	P12004	POL30	0	BLAST	Pfam, CDD
	P24385	CLB1	1e-12	BLAST	Pfam, CDD	Cdc28p complexes(mips)
	P14635	CLB2	0	BLAST	Pfam, CDD	Cdc28p complexes(mips)
Cell cycle kinase complex CDK2
	P24385	CLB1	1e-12	BLAST	Pfam, CDD	Cdc28p complexes(mips)
	P24941	CDC28	0	BLAST	Pfam, CDD	Cdc28p complexes(mips), ribosome (GO)
	P12004	POL30	0	BLAST	Pfam, CDD
	P38936
Cell cycle kinase complex CDK4
	P24385	CLB1	1e-12	BLAST	Pfam, CDD	Cdc28p complexes(mips)
	P38936
	P11802	CDC28	0	BLAST	Pfam, CDD	Cdc28p complexes(mips), ribosome (GO)
	P12004	POL30	0	BLAST	Pfam, CDD
Cell cycle kinase complex CDK5
	P24385	CLB1	1e-12	BLAST	Pfam, CDD	Cdc28p complexes(mips)
	P30281	CLB2	9e-11	BLAST	Pfam, CDD	Cdc28p complexes(mips)
	P38936
	Q00535	PHO85	0	BLAST	Pfam, CDD	Pho85p complexes(mips)
	P12004	POL30	0	BLAST	Pfam, CDD
CENP-A NAC-CAD complex
	Q8N0S6
	Q9BU64
	Q03188
	Q13352
	Q71F23
	Q96BT3
	Q9NSP4
	Q6IPU0
	Q8N2Z9	YOL086W-A	1e-05	BLAST
	Q96H22
	Q9H3R5
	Q9BS16
	Q7L2Z9
CEN complex
	P11021	KAR2	0	BLAST	Pfam, CDD
	Q9H0H5	RGD1	2e-12	BLAST	Pfam, CDD
	Q02241	KIP1	2e-36	BLAST	Pfam, CDD	Kinesin-related motorproteins(mips), kinesin complex (GO)
	Q5T200
	Q13185
	Q92674
	P11142	SSA4	0	BLAST	Pfam, CDD
	Q9NSP4
	Q9Y5B9	SPT16	0	BLAST	Pfam, CDD	FACT complex(GO), alpha DNA polymerase:primase complex (GO)
	Q9BZH6	UTP21	0.016	CNA	Pfam, CDD	small nucleolar ribonucleoprotein complex(GO)
	P07199	PDC2	5e-09	BLAST	Pfam, CDD
	Q99496	IRC20	0.0005	BLAST	Pfam, CDD
	Q53SF7
	P49450	HHT2	6e-17	BLAST	Pfam, CDD	nuclear nucleosome(GO), Nucleosomal protein complex (mips)
	Q13619	CDC53	4.00001e-41	BLAST	Pfam, CDD	SCF ubiquitin ligase complex(GO), SCF-MET30 complex (mips), SCF-CDC4 complex (mips), SCF-GRR1 complex (mips)
	Q96T23	JHD2	7e-09	BLAST	Pfam, CDD
	Q15007
	Q8NEM2
	O60264	ISW2	0	BLAST	Pfam, CDD	chromatin accessibility complex(GO)
	Q8N1F7	NIC96	0	BLAST	Pfam, CDD	NSP1 complex(mips)
	Q08945	POB3	0	BLAST	Pfam, CDD	FACT complex(GO), alpha DNA polymerase:primase complex (GO)
	Q71F23
	Q16531
	Q9BXP5
	Q9HC52
	Q92620	PRP16	0	BLAST	Pfam, CDD	mRNA splicing(mips)
	P35226	IRC20	2e-05	BLAST	Pfam, CDD
	Q8N0S6
	Q9BU64
	Q06587	RKR1	0.071	CNA	Pfam, CDD	ribosome(GO)
	Q03188
	Q9H3R5
	Q69YN4
	P22087	NOP1	0	BLAST	Pfam, CDD	small nucleolar ribonucleoprotein complex(GO), Nop56p/Nop1p complex (mips), ribosome (GO), rRNA splicing (mips)
	Q6T4P5	DPP1	5e-05	BLAST	Pfam, CDD
	Q96JP5	ZAP1	2e-17	BLAST	Pfam
	Q9BS16
CERF complex (CECR2-containing remodeling factor complex)
	P28370	ISW2	0	BLAST	Pfam, CDD	chromatin accessibility complex(GO)
	Q9BXF3	GCN5	6e-19	BLAST	Pfam, CDD	Ada2/Gcn5/Ada3 transcription activator complex(GO), ADA complexes (mips), SLIK (SAGA-like) complex (GO), SAGA complex (mips), SAGA complex (GO), ADA complex (mips)
CFTR-NHERF-beta(2)AR signaling complex
	P13569	YCF1	0	BLAST	Pfam, CDD
	O14745
	P07550
CF IIAm complex (Cleavage factor IIAm complex)
	Q07157
	P19447	SSL2	0	BLAST	Pfam, CDD	TFIIH(mips), holo TFIIH complex (GO), NEF3 complex (mips), nucleotide-excision repair factor 3 complex (GO)
	Q92989	CLP1	2e-29	BLAST	CDD	mRNA cleavage factor complex(GO), pre mRNA3prime-end processing factor CFI (mips)
	P49959	MRE11	0	BLAST	Pfam, CDD	MRE11/RAD50/XRS2 complex(mips), Mre11 complex (GO)
	Q8N684	HRP1	0.006	CNA	Pfam, CDD	mRNA cleavage factor complex(GO), pre mRNA3prime-end processing factor CFI (mips)
	Q01081
	Q92759	TFB2	0	BLAST	Pfam, CDD	TFIIH(mips), holo TFIIH complex (GO), NEF3 complex (mips), nucleotide-excision repair factor 3 complex (GO)
	Q9UKF6	YSH1	0	BLAST	Pfam, CDD	mRNA cleavage and polyadenylation specificity factor complex(GO), pre mRNA polyadenylation factor PFI (mips), pre mRNA3prime-end processing factor CFII (mips)
	O94913	PCF11	5e-15	BLAST	CDD	mRNA cleavage factor complex(GO), pre mRNA3prime-end processing factor CFI (mips)
	O43809
	Q14444
	P26368	RNA15	3e-08	BLAST	Pfam, CDD	mRNA cleavage factor complex(GO), pre mRNA3prime-end processing factor CFI (mips)
	Q16630	HRP1	0.015	CNA	Pfam, CDD	mRNA cleavage factor complex(GO), pre mRNA3prime-end processing factor CFI (mips)
	O60231	PRP22	0	BLAST	Pfam, CDD	mRNA splicing(mips)
	P26599	MSL1	5e-07	BLAST	Pfam, CDD	snRNP U2(GO)
	P23246	PAB1	1e-11	BLAST	Pfam, CDD	eIF4E/eIF4G/Pab1p complex(mips), ribosome (GO)
channel complex TRPM6-TRPM7
	Q9BX84
	Q96QT4
Chromosomal passenger complex CPC (INCENP, CDCA8, BIRC5, AURKB)
	O15392	BIR1	0.0002	BLAST	Pfam, CDD
	Q96GD4	IPL1	0	BLAST	Pfam, CDD
	Q53HL2
	Q9NQS7
Class C VPS/HOPS complex
	Q9H269	VPS16	6e-35	BLAST	Pfam, CDD	Class C Vps protein complex(mips), HOPS complex (GO)
	Q15075	VPS27	3e-13	BLAST	Pfam, CDD
	Q9H270	PEP5	5e-33	BLAST	CDD	Class C Vps protein complex(mips), HOPS complex (GO)
	Q96JC1	VAM6	5e-30	BLAST	Pfam, CDD	Vacuolar assembly complex(mips), HOPS complex (GO)
	P20339	VPS21	0	BLAST	Pfam, CDD
	Q9P253	PEP3	0	BLAST	Pfam, CDD	Class C Vps protein complex(mips), HOPS complex (GO)
Class C Vps complex (VPS11, VPS18, STX7)
	O15400	PEP12	1e-09	BLAST	Pfam, CDD	t-SNAREs(mips)
	Q9H270	PEP5	5e-33	BLAST	CDD	Class C Vps protein complex(mips), HOPS complex (GO)
	Q9P253	PEP3	0	BLAST	Pfam, CDD	Class C Vps protein complex(mips), HOPS complex (GO)
Cleavage and polyadenylation factor (CPSF)
	Q10570	CFT1	9.99995e-41	BLAST	Pfam, CDD	mRNA cleavage and polyadenylation specificity factor complex(GO), pre mRNA3prime-end processing factor CFII (mips)
	Q9UKF6	YSH1	0	BLAST	Pfam, CDD	mRNA cleavage and polyadenylation specificity factor complex(GO), pre mRNA polyadenylation factor PFI (mips), pre mRNA3prime-end processing factor CFII (mips)
	O95639	YTH1	1e-33	BLAST	Pfam, CDD	mRNA cleavage and polyadenylation specificity factor complex(GO)
	Q6UN15	FIP1	1e-13	BLAST	Pfam, CDD	mRNA cleavage and polyadenylation specificity factor complex(GO), pre mRNA polyadenylation factor PFI (mips)
	Q9P2I0	YSH1	2e-36	BLAST	Pfam, CDD	mRNA cleavage and polyadenylation specificity factor complex(GO), pre mRNA polyadenylation factor PFI (mips), pre mRNA3prime-end processing factor CFII (mips)
cMYC-ATPase-helicase complex
	O96019	ACT1	0	BLAST	Pfam, CDD	SWR1 complex(GO), NuA4 histone acetyltransferase complex (GO), INO80 complex (GO)
	P01106
	Q9Y230	RVB2	0	BLAST	Pfam, CDD	SWR1 complex(GO), INO80 complex (GO)
	Q9Y265	RVB1	0	BLAST	Pfam, CDD	SWR1 complex(GO), INO80 complex (GO)
	Q9Y4A5	TRA1	0	BLAST	Pfam, CDD	NuA4 histone acetyltransferase complex(GO), SAGA-like complex (SLIK) (mips), SLIK (SAGA-like) complex (GO), SAGA complex (mips), NuA4 complex (mips), SAGA complex (GO), ADA complex (mips)
cofilin-actin-CAP1 complex
	P23528	COF1	1e-23	BLAST	Pfam, CDD	Actin-associated proteins(mips)
	Q01518	SRV2	0	BLAST	Pfam, CDD	Actin-associated proteins(mips)
	P60709	ACT1	0	BLAST	Pfam, CDD	SWR1 complex(GO), NuA4 histone acetyltransferase complex (GO), INO80 complex (GO)
Condensin I-PARP-1-XRCC1 complex
	O95347	SMC2	0	BLAST	Pfam, CDD	nuclear condensin complex(GO)
	Q9BPX3	YCG1	7e-28	BLAST	CDD	nuclear condensin complex(GO)
	P09874
	Q15021	YCS4	0	BLAST	CDD	nuclear condensin complex(GO)
	Q9NTJ3	SMC4	0	BLAST	Pfam, CDD	nuclear condensin complex(GO)
	Q15003	BRN1	4e-12	BLAST	CDD	nuclear condensin complex(GO)
	P18887
Condensin II
	P42695	YCS4	0.002	CNA	Pfam, CDD	nuclear condensin complex(GO)
	O95347	SMC2	0	BLAST	Pfam, CDD	nuclear condensin complex(GO)
	Q86XI2
	Q9NTJ3	SMC4	0	BLAST	Pfam, CDD	nuclear condensin complex(GO)
	Q96GJ0	not mapped to the Ensembl genome
Conserved oligomeric Golgi (COG) complex
	Q9H9E3	COG4	2e-14	BLAST	Pfam, CDD	Golgi transport complex(mips), Golgi transport complex (GO)
	Q96MW5	COG8	0.044	CNA	Pfam, CDD	Golgi transport complex(mips), Golgi transport complex (GO)
	Q9UP83
	Q9Y2V7	COG6	8e-09	BLAST	Pfam, CDD	Golgi transport complex(mips), Golgi transport complex (GO)
	P83436
	Q8WTW3
	Q14746
	Q96JB2	COG3	7e-39	BLAST	Pfam, CDD	Golgi transport complex(mips), Golgi transport complex (GO)
CRB1-MPP5-INADL complex
	Q8N3R9	GUK1	3e-28	BLAST	Pfam, CDD
	P82279
	Q8NI35
CRK-BCAR1-DOCK1 complex
	Q14185	YLR422W	4e-24	BLAST	CDD
	P46108	LSB3	2e-06	BLAST	Pfam, CDD
	P56945	HSE1	8e-09	BLAST	Pfam, CDD
CRM1-RAN-PHAX-CBC complex (cap binding complex)
	O14980	CRM1	0	BLAST	Pfam, CDD
	Q09161	STO1	2e-16	BLAST	Pfam, CDD	commitment complex(GO), mRNA splicing (mips), nuclear cap binding complex (GO)
	Q9H814
	P62826	GSP2	0	BLAST	Pfam, CDD
	P52298	CBC2	3e-30	BLAST	Pfam, CDD	commitment complex(GO), mRNA splicing (mips), nuclear cap binding complex (GO)
CRM1-Survivin-AuroraB mitotic complex
	O14980	CRM1	0	BLAST	Pfam, CDD
	O15392	BIR1	0.0002	BLAST	Pfam, CDD
	Q96GD4	IPL1	0	BLAST	Pfam, CDD
CSA-POLIIa complex
	Q7L5N1	RPN8	3e-12	BLAST	Pfam, CDD	proteasome regulatory particle, lid subcomplex (sensu Eukaryota)(GO), 19/22S regulator (mips)
	P24928	RPO21	0	BLAST	Pfam, CDD	RNA polymerase II(mips), DNA-directed RNA polymerase II, core complex (GO)
	P62877	HRT1	8e-35	BLAST	CDD	nuclear ubiquitin ligase complex(GO), SCF ubiquitin ligase complex (GO), Cul3-RING ubiquitin ligase complex (GO)
	Q13216	RAD28	1e-13	BLAST	Pfam, CDD
	Q99627
	P61201	RPN6	6e-17	BLAST	Pfam, CDD	proteasome regulatory particle, lid subcomplex (sensu Eukaryota)(GO), 19/22S regulator (mips)
	Q9UNS2	RPN3	1e-05	BLAST	Pfam, CDD	proteasome regulatory particle, lid subcomplex (sensu Eukaryota)(GO), 19/22S regulator (mips)
	Q92905	RRI1	3e-32	BLAST	Pfam, CDD	signalosome complex(GO)
	Q16531
	Q9H9Q2	RPN9	0.0004	BLAST	Pfam, CDD	proteasome regulatory particle, lid subcomplex (sensu Eukaryota)(GO), 19/22S regulator (mips)
	Q13098	RPN7	6e-15	BLAST	Pfam, CDD	proteasome regulatory particle, lid subcomplex (sensu Eukaryota)(GO), 19/22S regulator (mips)
	Q9UBW8	RPN9	0.0004	BLAST	Pfam, CDD	proteasome regulatory particle, lid subcomplex (sensu Eukaryota)(GO), 19/22S regulator (mips)
	Q9BT78	RPN5	0.0002	BLAST	Pfam, CDD	proteasome regulatory particle, lid subcomplex (sensu Eukaryota)(GO), 19/22S regulator (mips)
	Q13619	CDC53	4.00001e-41	BLAST	Pfam, CDD	SCF ubiquitin ligase complex(GO), SCF-MET30 complex (mips), SCF-CDC4 complex (mips), SCF-GRR1 complex (mips)
CtBP complex
	Q92618	ZAP1	1e-10	BLAST	Pfam
	Q13363	SER33	4e-29	BLAST	Pfam, CDD
	P37275	AZF1	1e-13	BLAST	Pfam
	Q92769	RPD3	0	BLAST	Pfam, CDD	HDB complex(mips), Rpd3L complex (GO), Sin3 complex (mips), Rpd3S complex (GO)
	O60341	FMS1	3e-07	BLAST	Pfam, CDD
	Q9P2K3
	Q9UKL0
	O00257	NEW1	3e-06	BLAST	Pfam, CDD
	O75362	AZF1	2e-08	BLAST	Pfam
	Q13547	RPD3	0	BLAST	Pfam, CDD	HDB complex(mips), Rpd3L complex (GO), Sin3 complex (mips), Rpd3S complex (GO)
	Q9H9B1	SET2	1e-16	BLAST	Pfam, CDD
	Q9Y232	ECI1	2e-15	BLAST	Pfam, CDD
	P56545	SER33	3e-26	BLAST	Pfam, CDD
	Q92766	AZF1	1e-12	BLAST	Pfam
	O60315	ZAP1	2e-13	BLAST	Pfam
	Q96KQ7	SET2	3e-15	BLAST	Pfam, CDD
	Q96JN0
CTF18-cohesion-RFC-POLH complex
	Q9BVC3	DCC1	1e-08	BLAST	Pfam, CDD	DNA replication factor C complex(GO)
	P40937	RFC3	0	BLAST	Pfam, CDD	Replication factor C complex(mips), DNA replication factor C complex (GO)
	P35250	RFC4	0	BLAST	Pfam, CDD	Replication factor C complex(mips), DNA replication factor C complex (GO)
	P35249	RFC2	0	BLAST	Pfam, CDD	Replication factor C complex(mips), DNA replication factor C complex (GO)
	Q9Y253	RAD30	3e-19	BLAST	Pfam, CDD
	Q8WV66	CTF8	0.68	CNA	Pfam, CDD	DNA replication factor C complex(GO)
	P40938	RFC5	0	BLAST	Pfam, CDD	Replication factor C complex(mips), DNA replication factor C complex (GO)
CTF18-CTF8-DCC1-RFC3 complex
	Q9BVC3	DCC1	1e-08	BLAST	Pfam, CDD	DNA replication factor C complex(GO)
	Q8WV66	CTF8	0.68	CNA	Pfam, CDD	DNA replication factor C complex(GO)
	Q8WVB6	CTF18	4e-29	BLAST	Pfam, CDD	DNA replication factor C complex(GO)
	P40938	RFC5	0	BLAST	Pfam, CDD	Replication factor C complex(mips), DNA replication factor C complex (GO)
CTGF/Hcs24-actin complex
	P63261	ACT1	0	BLAST	Pfam, CDD	SWR1 complex(GO), NuA4 histone acetyltransferase complex (GO), INO80 complex (GO)
	P60709	ACT1	0	BLAST	Pfam, CDD	SWR1 complex(GO), NuA4 histone acetyltransferase complex (GO), INO80 complex (GO)
	P29279
CTLH complex
	Q9H871	RMD5	1e-24	BLAST	CDD
	Q96S59	VID30	7e-16	BLAST	Pfam, CDD
	Q9UL63
	Q7L5Y9	FYV10	7e-13	BLAST	CDD
	Q8IUR7	VID28	0.0008	BLAST	CDD
C complex spliceosome
	Q9BRX9	ASC1	2e-17	BLAST	Pfam, CDD	cytoplasmic ribosomal small subunit(mips), cytosolic small ribosomal subunit (sensu Eukaryota) (GO)
	Q6NZY4	CUS1	0.021	CNA	Pfam, CDD	snRNP U2(GO)
	P09661	LEA1	8e-08	BLAST		snRNP U2(GO)
	Q9H2H8	CPR6	2e-28	BLAST	Pfam, CDD
	Q8WUQ7
	P11940	PAB1	0	BLAST	Pfam, CDD	eIF4E/eIF4G/Pab1p complex(mips), ribosome (GO)
	Q14562	PRP22	0	BLAST	Pfam, CDD	mRNA splicing(mips)
	Q99459	CEF1	0	BLAST	Pfam, CDD
	Q15393	RSE1	0	BLAST	Pfam, CDD	snRNP U2(GO)
	Q9BUQ8	PRP28	0	BLAST	Pfam, CDD	snRNP U5(GO), mRNA splicing (mips)
	Q9Y3C6	CPR2	1e-25	BLAST	Pfam, CDD
	O75643	BRR2	0	BLAST	Pfam, CDD	snRNP U5(GO), U4/U6 x U5 tri-snRNP complex (GO), mRNA splicing (mips)
	P08579	MSL1	4e-11	BLAST	Pfam, CDD	snRNP U2(GO)
	Q96DI7	RSA4	8e-20	BLAST	Pfam, CDD	ribosome(GO)
	Q9P013	CWC15	0.64	CNA		mRNA splicing(mips)
	Q9Y5S9	PUB1	3e-08	BLAST	Pfam, CDD	heterogeneous nuclear ribonucleoprotein complex(GO)
	P61978
	O43660	PRP46	0	BLAST	Pfam, CDD
	P17844	DBP2	0	BLAST	Pfam, CDD
	P62306	SMX3	4e-19	BLAST	Pfam, CDD	snRNP U5(GO), snRNP U1 (GO), U4/U6 x U5 tri-snRNP complex (GO)
	O75533	HSH155	0	BLAST	Pfam, CDD	snRNP U2(GO)
	O60306	NAM7	1e-22	BLAST	CDD	Nonsense-mediated mRNA decay pathway complex(mips)
	P09651	HRP1	2e-35	BLAST	Pfam, CDD	mRNA cleavage factor complex(GO), pre mRNA3prime-end processing factor CFI (mips)
	O95391	SLU7	2e-08	BLAST		mRNA splicing(mips)
	Q9BRR8
	Q13523	YAK1	2.8026e-45	BLAST	Pfam, CDD
	P07910	NAB3	2e-09	BLAST	Pfam, CDD
	P62316	SMD2	6e-25	BLAST	Pfam, CDD	snRNP U5(GO), snRNP U1 (GO), U4/U6 x U5 tri-snRNP complex (GO)
	Q92620	PRP16	0	BLAST	Pfam, CDD	mRNA splicing(mips)
	Q14331
	Q86V81	NSR1	1e-06	BLAST	Pfam, CDD	rRNA splicing(mips)
	Q9ULR0	ISY1	1e-13	BLAST	CDD
	P52597
	O94906	PRP6	0	BLAST	Pfam, CDD	U4/U6 x U5 tri-snRNP complex(GO), mRNA splicing (mips)
	Q9H5Z1	PRP22	0	BLAST	Pfam, CDD	mRNA splicing(mips)
	Q9UQ35
	Q13435	CUS1	3.00004e-41	BLAST	Pfam, CDD	snRNP U2(GO)
	Q9UKM9	NAB3	4e-07	BLAST	Pfam, CDD
	P62314	SMD1	2e-15	BLAST	Pfam, CDD	commitment complex(GO), snRNP U5 (GO), snRNP U1 (GO), U4/U6 x U5 tri-snRNP complex (GO), mRNA splicing (mips)
	P52272	GBP2	2e-14	BLAST	Pfam, CDD
	O43290	SNU66	2e-07	BLAST	Pfam, CDD	U4/U6 x U5 tri-snRNP complex(GO)
	O60508	CDC40	0	BLAST	Pfam, CDD	mRNA splicing(mips)
	Q13573	PRP45	5e-19	BLAST	Pfam, CDD
	Q9UNP9	CPR1	0	BLAST	Pfam, CDD	histone deacetylase complex(GO)
	O43390	PAB1	7e-12	BLAST	Pfam, CDD	eIF4E/eIF4G/Pab1p complex(mips), ribosome (GO)
	Q15029	EFT1	0	BLAST	Pfam, CDD	ribosome(GO), eEF2 (mips)
	P31943	PAB1	0.55	CNA	Pfam, CDD	eIF4E/eIF4G/Pab1p complex(mips), ribosome (GO)
	Q15428	PRP11	6e-09	BLAST	CDD	Prp9p/Prp11p/Prp21p complex(mips), snRNP U2 (GO)
	Q9Y333	LSM2	2e-31	BLAST	Pfam, CDD	small nucleolar ribonucleoprotein complex(GO), U4/U6 x U5 tri-snRNP complex (GO), snRNP U6 (GO)
	Q01081
	O95926
	Q00839
	P38919	FAL1	0	BLAST	Pfam, CDD
	Q9HCG8	CWC22	0	BLAST	Pfam, CDD	mRNA splicing(mips)
	P62308	SMX2	2e-16	BLAST	Pfam, CDD	snRNP U5(GO), snRNP U1 (GO), U4/U6 x U5 tri-snRNP complex (GO)
	Q9NW64	ECM2	8e-16	BLAST
	P51991	HRP1	3e-36	BLAST	Pfam, CDD	mRNA cleavage factor complex(GO), pre mRNA3prime-end processing factor CFI (mips)
	Q07955	NPL3	7e-10	BLAST	Pfam, CDD	rRNA splicing(mips)
	Q9UMS4	TAF5	5e-25	BLAST	Pfam, CDD	transcription factor TFIID complex(GO), SLIK (SAGA-like) complex (GO), SAGA complex (mips), SAGA complex (GO), TAFIIs (mips)
	P62304	SME1	2e-19	BLAST	Pfam, CDD	snRNP U5(GO), snRNP U1 (GO), U4/U6 x U5 tri-snRNP complex (GO), mRNA splicing (mips)
	O60506	PAB1	6e-16	BLAST	Pfam, CDD	eIF4E/eIF4G/Pab1p complex(mips), ribosome (GO)
	P22626	HRP1	2e-36	BLAST	Pfam, CDD	mRNA cleavage factor complex(GO), pre mRNA3prime-end processing factor CFI (mips)
	Q12874	PRP9	2e-29	BLAST	CDD	Prp9p/Prp11p/Prp21p complex(mips), snRNP U2 (GO)
	P61326
	Q96DF8
	Q9UBB9	SPP382	3e-07	BLAST	Pfam, CDD
	P62310	LSM3	2e-12	BLAST	Pfam, CDD	small nucleolar ribonucleoprotein complex(GO), U4/U6 x U5 tri-snRNP complex (GO), snRNP U6 (GO)
	P14678	SMB1	2e-17	BLAST	Pfam, CDD	snRNP U5(GO), snRNP U1 (GO), U4/U6 x U5 tri-snRNP complex (GO)
	P62318	SMD3	3e-25	BLAST	Pfam, CDD	commitment complex(GO), snRNP U5 (GO), snRNP U1 (GO), U4/U6 x U5 tri-snRNP complex (GO), mRNA splicing (mips)
	Q9BZJ0	CLF1	0	BLAST	Pfam
	Q8IYB3
	Q15459	PRP21	5e-10	BLAST	Pfam, CDD	snRNP U2(GO), Prp19p-associated complex (mips)
	Q6UX04	CPR3	4e-16	BLAST	Pfam, CDD
	P42285	MTR4	0	BLAST	Pfam, CDD	TRAMP complex(GO)
	Q96BP3	CPR3	1e-32	BLAST	Pfam, CDD
	Q9UJV9	DBP2	0	BLAST	Pfam, CDD
	P38159	HRP1	1e-12	BLAST	Pfam, CDD	mRNA cleavage factor complex(GO), pre mRNA3prime-end processing factor CFI (mips)
	Q9H307
	Q9HCS7	SYF1	0	BLAST
	Q9BW78	not mapped to the Ensembl genome
DAB complex
	Q6P1X5	TAF2	1e-39	BLAST	CDD	transcription factor TFIID complex(GO), TAFIIs (mips)
	Q16594	TAF9	3e-20	BLAST	Pfam, CDD	transcription factor TFIID complex(GO), SLIK (SAGA-like) complex (GO), SAGA complex (mips), SAGA complex (GO), TAFIIs (mips)
	P52655	TOA1	4e-11	BLAST	Pfam, CDD	TFIIA(mips), transcription factor TFIIA complex (GO)
	Q5VWG9	SPP1	3e-06	BLAST	Pfam, CDD	COMPASS complex(GO)
	Q00403	SUA7	6.02558e-44	BLAST	Pfam, CDD
	P49848	TAF6	0	BLAST	Pfam, CDD	SAGA-like complex (SLIK)(mips), transcription factor TFIID complex (GO), SLIK (SAGA-like) complex (GO), SAGA complex (mips), SAGA complex (GO), TAFIIs (mips)
	Q16514	TAF12	6e-25	BLAST	Pfam, CDD	transcription factor TFIID complex(GO), SLIK (SAGA-like) complex (GO), SAGA complex (mips), SAGA complex (GO), TAFIIs (mips)
	Q15545	TAF7	5e-07	BLAST	Pfam, CDD	transcription factor TFIID complex(GO), TAFIIs (mips)
	P52657	TOA2	2e-19	BLAST	Pfam, CDD	TFIIA(mips), transcription factor TFIIA complex (GO)
	Q15543	TAF13	4e-11	BLAST	Pfam, CDD	transcription factor TFIID complex(GO), TAFIIs (mips)
	O00268
	P20226	SPT15	0	BLAST	Pfam, CDD	RNA polymerase I transcription factor complex(GO), transcription factor TFIIIB complex (GO), transcription factor TFIID complex (GO), TFIIIB (mips), Core Factor (CF) (mips)
	Q15542	TAF5	0	BLAST	Pfam, CDD	transcription factor TFIID complex(GO), SLIK (SAGA-like) complex (GO), SAGA complex (mips), SAGA complex (GO), TAFIIs (mips)
	Q15544	TAF11	1e-10	BLAST	Pfam, CDD	transcription factor TFIID complex(GO), TAFIIs (mips)
	Q12962	TAF10	1e-13	BLAST	Pfam, CDD	transcription factor TFIID complex(GO), SLIK (SAGA-like) complex (GO), SAGA complex (mips), SAGA complex (GO), TAFIIs (mips)
	P21675	TAF1	0	BLAST	CDD	transcription factor TFIID complex(GO), TAFIIs (mips)
DAXX-Axin-p53-HIPK2 complex
	P04637
	Q9UER7
	Q9H2X6	YAK1	0	BLAST	Pfam, CDD
	O15169
DDB2 complex
	Q7L5N1	RPN8	3e-12	BLAST	Pfam, CDD	proteasome regulatory particle, lid subcomplex (sensu Eukaryota)(GO), 19/22S regulator (mips)
	P62877	HRT1	8e-35	BLAST	CDD	nuclear ubiquitin ligase complex(GO), SCF ubiquitin ligase complex (GO), Cul3-RING ubiquitin ligase complex (GO)
	Q99627
	P61201	RPN6	6e-17	BLAST	Pfam, CDD	proteasome regulatory particle, lid subcomplex (sensu Eukaryota)(GO), 19/22S regulator (mips)
	Q9UNS2	RPN3	1e-05	BLAST	Pfam, CDD	proteasome regulatory particle, lid subcomplex (sensu Eukaryota)(GO), 19/22S regulator (mips)
	Q92905	RRI1	3e-32	BLAST	Pfam, CDD	signalosome complex(GO)
	Q16531
	Q9H9Q2	RPN9	0.0004	BLAST	Pfam, CDD	proteasome regulatory particle, lid subcomplex (sensu Eukaryota)(GO), 19/22S regulator (mips)
	Q13098	RPN7	6e-15	BLAST	Pfam, CDD	proteasome regulatory particle, lid subcomplex (sensu Eukaryota)(GO), 19/22S regulator (mips)
	Q9UBW8	RPN9	0.0004	BLAST	Pfam, CDD	proteasome regulatory particle, lid subcomplex (sensu Eukaryota)(GO), 19/22S regulator (mips)
	Q9BT78	RPN5	0.0002	BLAST	Pfam, CDD	proteasome regulatory particle, lid subcomplex (sensu Eukaryota)(GO), 19/22S regulator (mips)
	Q13619	CDC53	4.00001e-41	BLAST	Pfam, CDD	SCF ubiquitin ligase complex(GO), SCF-MET30 complex (mips), SCF-CDC4 complex (mips), SCF-GRR1 complex (mips)
	Q92466	YDL156W	4e-07	BLAST	CDD
Decapping complex
	Q96F86
	P26196	DHH1	0	BLAST	Pfam, CDD	CCR4 complex(mips)
	Q8IU60	DCP2	7e-36	BLAST	Pfam, CDD
	Q6P2E9
	Q9NPI6
DGCR8 multiprotein complex
	Q08211	YLR419W	0	BLAST	Pfam, CDD
	Q00839
	P11021	KAR2	0	BLAST	Pfam, CDD
	P31943
	Q8WYQ5
	O43390	PAB1	7e-12	BLAST	Pfam, CDD	eIF4E/eIF4G/Pab1p complex(mips), ribosome (GO)
	P19338	NSR1	7e-19	BLAST	Pfam, CDD	rRNA splicing(mips)
	Q12906
	P17844	DBP2	0	BLAST	Pfam, CDD
	P35637	SGN1	5e-06	BLAST	Pfam, CDD
	Q92841	DBP2	0	BLAST	Pfam, CDD
DHX9-ADAR-vigilin-DNA-PK-Ku antigen complex
	Q08211	YLR419W	0	BLAST	Pfam, CDD
	P12956	YKU70	0.0001	BLAST	Pfam, CDD	Ku complex(mips)
	P78527	TOR1	5e-37	BLAST	Pfam, CDD	TORC 1 complex(GO)
	P13010	YKU80	0.19	CNA	Pfam, CDD	Ku complex(mips)
	P55265	TAD1	5e-09	BLAST	Pfam, CDD
	Q00341	SCP160	2e-22	BLAST	Pfam, CDD
DIPA-MCRS1 complex
	Q96EZ8
	Q15834
DMAP1-associated complex
	O96019	ACT1	0	BLAST	Pfam, CDD	SWR1 complex(GO), NuA4 histone acetyltransferase complex (GO), INO80 complex (GO)
	Q9NPF5	SWC4	1e-18	BLAST		SWR1 complex(GO), NuA4 histone acetyltransferase complex (GO)
	Q9H0E9	SPT7	7e-11	BLAST	Pfam, CDD	SAGA-like complex (SLIK)(mips), SLIK (SAGA-like) complex (GO), SAGA complex (mips), SAGA complex (GO)
	Q9Y265	RVB1	0	BLAST	Pfam, CDD	SWR1 complex(GO), INO80 complex (GO)
	Q9H2F5	EPL1	2e-09	BLAST	Pfam, CDD	NuA4 histone acetyltransferase complex(GO), Piccolo NuA4 histone acetyltransferase complex (GO)
	Q6ZRS2	SWR1	0	BLAST	Pfam, CDD	SWR1 complex(GO)
	Q96L91	SWR1	0	BLAST	Pfam, CDD	SWR1 complex(GO)
	Q9Y4A5	TRA1	0	BLAST	Pfam, CDD	NuA4 histone acetyltransferase complex(GO), SAGA-like complex (SLIK) (mips), SLIK (SAGA-like) complex (GO), SAGA complex (mips), NuA4 complex (mips), SAGA complex (GO), ADA complex (mips)
	Q9Y230	RVB2	0	BLAST	Pfam, CDD	SWR1 complex(GO), INO80 complex (GO)
	Q15906	VPS72	0.004	CNA	Pfam, CDD	SWR1 complex(GO)
DNA double-strand break end-joining complex
	Q92878	RAD50	0	BLAST	Pfam, CDD	MRE11/RAD50/XRS2 complex(mips), Mre11 complex (GO)
	P49917	DNL4	0	BLAST	Pfam, CDD	DNA ligase IV(mips)
	O60934
	Q13426
	P12956	YKU70	0.0001	BLAST	Pfam, CDD	Ku complex(mips)
	P49959	MRE11	0	BLAST	Pfam, CDD	MRE11/RAD50/XRS2 complex(mips), Mre11 complex (GO)
	P13010	YKU80	0.19	CNA	Pfam, CDD	Ku complex(mips)
DNA ligase III-XRCC1-PNK-DNA-pol III multiprotein complex
	Q96T60	TPP1	3e-05	BLAST	Pfam, CDD
	P06746	POL4	5e-12	BLAST	CDD
	P49916	CDC9	1.96182e-44	BLAST	Pfam, CDD
	P18887
DNA ligase IV-condensin complex
	P49917	DNL4	0	BLAST	Pfam, CDD	DNA ligase IV(mips)
	O95347	SMC2	0	BLAST	Pfam, CDD	nuclear condensin complex(GO)
	Q9NTJ3	SMC4	0	BLAST	Pfam, CDD	nuclear condensin complex(GO)
DNA ligase IV-XRCC1 complex
	P49917	DNL4	0	BLAST	Pfam, CDD	DNA ligase IV(mips)
	P18887
DNA ligase IV-XRCC4-AHNK complex
	P49917	DNL4	0	BLAST	Pfam, CDD	DNA ligase IV(mips)
	Q09666
	Q13426
DNA ligase IV-XRCC4-PNK complex
	Q96T60	TPP1	3e-05	BLAST	Pfam, CDD
	P49917	DNL4	0	BLAST	Pfam, CDD	DNA ligase IV(mips)
	Q13426
DNA ligase IV-XRCC4-XLF complex
	P49917	DNL4	0	BLAST	Pfam, CDD	DNA ligase IV(mips)
	Q9H9Q4
	Q13426
DNA repair complex NEIL1-PNK-Pol(beta)-LigIII(alpha)-XRCC1
	P06746	POL4	5e-12	BLAST	CDD
	P18887
	Q96FI4
	O00764	BUD16	0	BLAST	CDD
	P49916	CDC9	1.96182e-44	BLAST	Pfam, CDD
DNA repair complex NEIL2-PNK-Pol(beta)-LigIII(alpha)-XRCC1
	P18887
	P06746	POL4	5e-12	BLAST	CDD
	Q969S2
	P49916	CDC9	1.96182e-44	BLAST	Pfam, CDD
	O00764	BUD16	0	BLAST	CDD
DNA synthesome complex (17 subunits)
	P56282	DPB2	1.4013e-45	BLAST	Pfam, CDD	DNA polymerase epsilon (II)(mips), epsilon DNA polymerase complex (GO), Replication complex (mips)
	P28340	POL3	0	BLAST	Pfam, CDD	delta DNA polymerase complex(GO), Replication complex (mips), DNA polymerase delta (III) (mips)
	Q14181	POL12	1e-35	BLAST	Pfam, CDD	DNA polymerase alpha (I) - primase complex(mips), alpha DNA polymerase:primase complex (GO)
	P09884	POL1	0	BLAST	Pfam, CDD	DNA polymerase alpha (I) - primase complex(mips), alpha DNA polymerase:primase complex (GO)
	P49642	PRI1	0	BLAST	Pfam, CDD	DNA polymerase alpha (I) - primase complex(mips), alpha DNA polymerase:primase complex (GO)
	Q02880	TOP2	0	BLAST	Pfam, CDD	Synaptonemal complex (SC)(mips), Topoisomerases (mips), synaptonemal complex (GO)
	Q07864	POL2	0	BLAST	Pfam, CDD	DNA polymerase epsilon (II)(mips), epsilon DNA polymerase complex (GO), Replication complex (mips)
	Q9NRF9	HAP3	8e-09	BLAST	Pfam, CDD	CCAAT-binding factor complex(mips), CCAAT-binding factor complex (GO)
	P35251	RFC1	0	BLAST	Pfam, CDD	Replication factor C complex(mips), DNA replication factor C complex (GO)
	Q9HCU8
	P12004	POL30	0	BLAST	Pfam, CDD
	Q15054
	Q9NR33	HAP5	2e-12	BLAST	Pfam, CDD	CCAAT-binding factor complex(mips), CCAAT-binding factor complex (GO)
	P49643	PRI2	0	BLAST	Pfam, CDD	DNA polymerase alpha (I) - primase complex(mips), alpha DNA polymerase:primase complex (GO)
	P49005	POL31	0	BLAST	Pfam, CDD	delta DNA polymerase complex(GO), Replication complex (mips), DNA polymerase delta (III) (mips)
	P27694	RFA1	0	BLAST	Pfam, CDD	DNA replication factor A complex(GO), Replication factor A complex (mips)
	P11387	TOP1	0	BLAST	Pfam, CDD	Topoisomerases(mips)
	P11388	not mapped to the Ensembl genome
DNMT1-G9a-PCNA complex
	Q96KQ7	SET2	3e-15	BLAST	Pfam, CDD
	P12004	POL30	0	BLAST	Pfam, CDD
	P26358
DNMT3B complex
	Q13547	RPD3	0	BLAST	Pfam, CDD	HDB complex(mips), Rpd3L complex (GO), Sin3 complex (mips), Rpd3S complex (GO)
	O95347	SMC2	0	BLAST	Pfam, CDD	nuclear condensin complex(GO)
	Q9UBC3
	O60264	ISW2	0	BLAST	Pfam, CDD	chromatin accessibility complex(GO)
	O95239	KIP3	0	BLAST	Pfam, CDD	Kinesin-related motorproteins(mips), kinesin complex (GO)
	Q96ST3	SIN3	0	BLAST	Pfam, CDD	Sin3 complex(GO), HDB complex (mips), Rpd3L complex (GO), Sin3 complex (mips), Rpd3S complex (GO)
	Q9NTJ3	SMC4	0	BLAST	Pfam, CDD	nuclear condensin complex(GO)
DRIP complex
	O43513	MED7	2e-06	BLAST	Pfam, CDD	mediator complex(GO), Kornbergprimes mediator (SRB) complex (mips)
	Q9ULK4
	Q15648
	O60244	RGR1	1e-07	BLAST	Pfam, CDD	mediator complex(GO), Kornbergprimes mediator (SRB) complex (mips)
	P28702
	O95402	DST1	7e-05	BLAST	Pfam, CDD
	Q9NPJ6
	O75448
	O75586	MED6	2e-17	BLAST	Pfam, CDD	Kornbergprimes mediator (SRB) complex(mips), Srb-mediator complex (GO)
	Q9NVC6
	Q9UHV7
	P11473
	Q9Y2X0
	Q93074
DSIF complex (DRB sensitivity-inducing factor complex)
	O00267	SPT5	0	BLAST	Pfam, CDD	DSIF complex(GO)
	P63272	SPT4	2e-19	BLAST	Pfam, CDD	DSIF complex(GO)
DSS1 complex
	P51587
	Q5TA45	YSH1	0	BLAST	Pfam, CDD	mRNA cleavage and polyadenylation specificity factor complex(GO), pre mRNA polyadenylation factor PFI (mips), pre mRNA3prime-end processing factor CFII (mips)
	Q96HW7
	Q9H0H0
	Q96PV6	YPR045C	1e-35	BLAST	Pfam, CDD
	Q75QN2
	Q9NV88	YSH1	2e-13	BLAST	CDD	mRNA cleavage and polyadenylation specificity factor complex(GO), pre mRNA polyadenylation factor PFI (mips), pre mRNA3prime-end processing factor CFII (mips)
	Q6P9B9
	Q9NVR2
	Q9UL03
	Q9NVH2
	P60896
	A6H687	not mapped to the Ensembl genome
Dysferlin-affixin complex
	O75923	TCB2	0.0001	BLAST	Pfam, CDD
	Q9HBI1
E-box sequence-binding complex
	P25791	PXL1	8e-05	BLAST	Pfam, CDD
	Q86U70
	Q02577
	Q9BXY8
E2F-6 complex
	O75712
	Q06587
	O75461
	Q8IWI9
	Q8IY57
	Q96KQ7	SET2	3e-15	BLAST	Pfam, CDD
	Q14186
	Q969R5
	Q9BYE7	IRC20	0.0007	BLAST	Pfam, CDD
	Q9H9B1	SET2	1e-16	BLAST	Pfam, CDD
	Q99496	IRC20	0.0005	BLAST	Pfam, CDD
	P61244	RTG3	0.0002	BLAST	Pfam, CDD	RTG complex(mips)
EBAFa complex
	O96019	ACT1	0	BLAST	Pfam, CDD	SWR1 complex(GO), NuA4 histone acetyltransferase complex (GO), INO80 complex (GO)
	P51532	SNF2	0	BLAST	Pfam, CDD	SWI/SNF transcription activator complex(mips), SWI/SNF complex (GO)
	Q96GM5	SNF12	2e-08	BLAST	CDD	SWI/SNF transcription activator complex(mips), SWI/SNF complex (GO)
	O14497	ECM5	0.0002	BLAST	Pfam, CDD
	Q92925	SNF12	7e-07	BLAST	CDD	SWI/SNF transcription activator complex(mips), SWI/SNF complex (GO)
	Q12824	SNF5	3e-24	BLAST	Pfam, CDD	SWI/SNF transcription activator complex(mips), SWI/SNF complex (GO)
	Q92922	RSC8	9.99967e-42	BLAST	Pfam, CDD	RSC complex (Remodel the structure of chromatin)(mips), RSC complex (GO)
	Q8TAQ2	RSC8	2.00386e-43	BLAST	Pfam, CDD	RSC complex (Remodel the structure of chromatin)(mips), RSC complex (GO)
	Q969G3	NHP6B	6e-07	BLAST	Pfam, CDD
	Q03111	YAF9	5e-16	BLAST	Pfam, CDD	SWR1 complex(GO), NuA4 histone acetyltransferase complex (GO)
EBAFb complex
	O96019	ACT1	0	BLAST	Pfam, CDD	SWR1 complex(GO), NuA4 histone acetyltransferase complex (GO), INO80 complex (GO)
	P51532	SNF2	0	BLAST	Pfam, CDD	SWI/SNF transcription activator complex(mips), SWI/SNF complex (GO)
	Q96GM5	SNF12	2e-08	BLAST	CDD	SWI/SNF transcription activator complex(mips), SWI/SNF complex (GO)
	Q92925	SNF12	7e-07	BLAST	CDD	SWI/SNF transcription activator complex(mips), SWI/SNF complex (GO)
	Q12824	SNF5	3e-24	BLAST	Pfam, CDD	SWI/SNF transcription activator complex(mips), SWI/SNF complex (GO)
	Q92922	RSC8	9.99967e-42	BLAST	Pfam, CDD	RSC complex (Remodel the structure of chromatin)(mips), RSC complex (GO)
	Q8TAQ2	RSC8	2.00386e-43	BLAST	Pfam, CDD	RSC complex (Remodel the structure of chromatin)(mips), RSC complex (GO)
	Q969G3	NHP6B	6e-07	BLAST	Pfam, CDD
	Q8NFD5	SWI1	7e-06	BLAST	Pfam, CDD	SWI/SNF transcription activator complex(mips), SWI/SNF complex (GO)
	Q03111	YAF9	5e-16	BLAST	Pfam, CDD	SWR1 complex(GO), NuA4 histone acetyltransferase complex (GO)
Ecsit complex (ECSIT, MT-CO2, GAPDH, TRAF6, NDUFAF1)
	Q9BQ95
	Q9Y4K3
	P00403	COX2	1e-38	BLAST	Pfam, CDD	mitochondrial respiratory chain complex IV(GO), Cytochrome c oxidase (complex IV) (mips)
	P04406	TDH3	0	BLAST	Pfam, CDD
	Q9Y375
Ecsit complex (ECSIT, MT-CO2, NDUFA1, MT-ND1, TRAF6, NDUFAF1)
	O15239
	Q9BQ95
	P03886
	Q9Y4K3
	P00403	COX2	1e-38	BLAST	Pfam, CDD	mitochondrial respiratory chain complex IV(GO), Cytochrome c oxidase (complex IV) (mips)
	Q9Y375
Ecsit complex (ECSIT, NDUFS3, NDUFAF1)
	Q9BQ95
	O75489
	Q9Y375
Ecsit complex (ECSIT, NDUFS3, TOM20)
	Q9BQ95
	Q15388	TOM20	7e-06	BLAST	Pfam, CDD	mitochondrial outer membrane translocase complex(GO), TOM - transport across the outer membrane (mips)
	O75489
EGFR-CBL-GRB2 complex
	P00533	CLA4	1e-18	BLAST	Pfam, CDD
	P62993	PIN3	3e-15	BLAST	Pfam, CDD
	P22681	PEX10	6e-05	BLAST	Pfam, CDD
EGFR-containing signaling complex
	P00533	CLA4	1e-18	BLAST	Pfam, CDD
	P04626	STE20	2e-15	BLAST	Pfam, CDD
	O00750	VPS34	0	BLAST	Pfam, CDD
	O00443	VPS34	0	BLAST	Pfam, CDD
eIF3 complex (EIF3S6, EIF3S5, EIF3S4, EIF3S3, EIF3S6IP, EIF3S2, EIF3S9, EIF3S12, EIF3S10, EIF3S8, EIF3S1, EIF3S7, PCID1)
	O15371
	Q14152	RPG1	0	BLAST	CDD	eIF3(mips), ribosome (GO), eukaryotic translation initiation factor 3 complex (GO)
	P60228
	Q9Y262
	Q9UBQ5
	P55884	PRT1	0	BLAST	Pfam, CDD	eIF3(mips), multi-eIF complex (GO), eukaryotic translation initiation factor 3 complex (GO)
	O75822
	O00303	RPN8	4e-20	BLAST	Pfam, CDD	proteasome regulatory particle, lid subcomplex (sensu Eukaryota)(GO), 19/22S regulator (mips)
	O15372	RPN11	3e-07	BLAST	Pfam, CDD	proteasome regulatory particle, lid subcomplex (sensu Eukaryota)(GO), 19/22S regulator (mips)
	Q7L2H7
	O75821	TIF35	3e-34	BLAST	Pfam, CDD	eIF3(mips), eukaryotic translation initiation factor 3 complex (GO)
	Q13347	TIF34	0	BLAST	Pfam, CDD	eIF3(mips), multi-eIF complex (GO), eukaryotic translation initiation factor 3 complex (GO)
	Q99613	NIP1	0	BLAST	Pfam, CDD	eIF3(mips), multi-eIF complex (GO), eukaryotic translation initiation factor 3 complex (GO)
Elongator holo complex
	O95163	IKI3	0	BLAST	Pfam, CDD	transcription elongation factor complex(GO)
	Q6IA86	ELP2	0	BLAST	Pfam, CDD	transcription elongation factor complex(GO)
	Q96EB1	ELP4	7e-07	BLAST	Pfam, CDD	transcription elongation factor complex(GO)
	Q9H9T3	ELP3	0	BLAST	Pfam, CDD	transcription elongation factor complex(GO)
ER-alpha-GRIP1-c-Jun complex
	P03372
	Q9Y3R0
	P05412	GCN4	4e-05	BLAST	Pfam, CDD
Er-alpha-p53-hdm2 complex
	P04637
	Q00987
	P03372
ERBB2-MEMO-SHC complex
	P04626	STE20	2e-15	BLAST	Pfam, CDD
	P29353
	Q9Y316	YJR008W	0	BLAST	Pfam, CDD
ERCC1-ERCC4-MSH2 complex
	P43246	MSH2	0	BLAST	Pfam, CDD	MSH2/MSH6 complex(mips), MSH2/MSH3 complex (mips)
	P07992	RAD10	3e-15	BLAST	Pfam, CDD	nucleotide-excision repair factor 1 complex(GO), NEF1 complex (mips)
	Q92889	RAD1	0	BLAST	Pfam, CDD	nucleotide-excision repair factor 1 complex(GO), NEF1 complex (mips)
ERG-JUN-FOS DNA-protein complex
	P01100	ACA1	0.0007	BLAST	Pfam, CDD
	P11308
	P05412	GCN4	4e-05	BLAST	Pfam, CDD
ESCRT-III complex
	Q9BY43	SNF7	7e-15	BLAST	Pfam, CDD	ESCRT III complex(GO), Vps4p ATPase complex (Vps protein complex) (mips)
	Q9UQN3	DID4	0.0002	BLAST	Pfam, CDD	ESCRT III complex(GO)
	Q9HD42
	Q96CF2	SNF7	7e-17	BLAST	Pfam, CDD	ESCRT III complex(GO), Vps4p ATPase complex (Vps protein complex) (mips)
	Q9NZZ3	VPS60	2e-12	BLAST	Pfam, CDD
	O43633	DID4	1e-34	BLAST	Pfam, CDD	ESCRT III complex(GO)
	Q96FZ7	VPS20	2e-11	BLAST	Pfam, CDD	ESCRT III complex(GO)
	Q9Y3E7	VPS24	7e-15	BLAST	Pfam, CDD	ESCRT III complex(GO), Vps4p ATPase complex (Vps protein complex) (mips)
	Q9H444	SNF7	2e-18	BLAST	Pfam, CDD	ESCRT III complex(GO), Vps4p ATPase complex (Vps protein complex) (mips)
	Q7LBR1	not mapped to the Ensembl genome
ESCRT-II complex
	Q9BRG1	VPS25	1e-17	BLAST	Pfam, CDD	ESCRT II complex(GO)
	Q96H20	SNF8	3e-38	BLAST	Pfam, CDD	ESCRT II complex(GO)
	Q86VN1	VPS36	0.013	CNA	Pfam, CDD	ESCRT II complex(GO)
ESCRT-I complex
	Q9UK41	VPS28	1e-27	BLAST	Pfam, CDD	ESCRT I complex(GO)
	Q99816	STP22	3e-10	BLAST	Pfam, CDD	ESCRT I complex(GO)
	A5D8V6
ESR1-CDK7-CCNH-MNAT1-MTA1-HDAC2 complex
	P50613	KIN28	0	BLAST	Pfam, CDD	TFIIH(mips), holo TFIIH complex (GO), NEF3 complex (mips), Kin28p complex (mips)
	P51948	TFB3	5e-29	BLAST	Pfam, CDD	TFIIH(mips), holo TFIIH complex (GO), NEF3 complex (mips), nucleotide-excision repair factor 3 complex (GO)
	P03372
	P51946	CCL1	2e-21	BLAST	Pfam, CDD	TFIIH(mips), holo TFIIH complex (GO), NEF3 complex (mips), Kin28p complex (mips)
	Q92769	RPD3	0	BLAST	Pfam, CDD	HDB complex(mips), Rpd3L complex (GO), Sin3 complex (mips), Rpd3S complex (GO)
	Q13330	ASH1	0.82	CNA	Pfam, CDD	Rpd3L complex(GO)
ESR1-RELA-BCL3-NCOA3 complex
	P03372
	P20749	NAS6	4e-08	BLAST	Pfam, CDD	proteasome regulatory particle (sensu Eukaryota)(GO), 19/22S regulator (mips)
	Q9Y6Q9
	Q04206
ETS2-ERG complex
	P15036
	P11308
ETS2-ETS1 complex
	P15036
	P14921
ETS2-FOS-JUN complex
	P01100	ACA1	0.0007	BLAST	Pfam, CDD
	P15036
	P05412	GCN4	4e-05	BLAST	Pfam, CDD
EXO1-MLH1-PCNA complex
	P12004	POL30	0	BLAST	Pfam, CDD
	Q9UQ84	EXO1	0	BLAST	Pfam, CDD
	P40692	MLH1	0	BLAST	Pfam, CDD
EXO1-MLH1-PMS2 complex
	P40692	MLH1	0	BLAST	Pfam, CDD
	Q9UQ84	EXO1	0	BLAST	Pfam, CDD
	P54278	PMS1	0	BLAST	Pfam, CDD	MSH2/MSH3 complex(mips)
Exon junction complex
	P61326
	Q15287	SGN1	2e-07	BLAST	Pfam, CDD
	Q86V81	NSR1	1e-06	BLAST	Pfam, CDD	rRNA splicing(mips)
	P38919	FAL1	0	BLAST	Pfam, CDD
	Q8IYB3
	Q13838	SUB2	0	BLAST	Pfam, CDD	transcription export complex(GO)
	Q9Y5S9	PUB1	3e-08	BLAST	Pfam, CDD	heterogeneous nuclear ribonucleoprotein complex(GO)
	Q9BZI7
	Q0VAK7	not mapped to the Ensembl genome
exon junction complex (F4A3-MLN51-UPF3B-MAGOH-Y14-PYM)
	P61326
	O15234
	P38919	FAL1	0	BLAST	Pfam, CDD
	Q9Y5S9	PUB1	3e-08	BLAST	Pfam, CDD	heterogeneous nuclear ribonucleoprotein complex(GO)
Exosome
	Q9NQT5	RRP40	4e-28	BLAST	CDD	cytoplasmic exosome (RNase complex)(GO), nuclear exosome (RNase complex) (GO)
	Q9NPD3	SKI6	2e-37	BLAST	Pfam, CDD	Exosome complex(mips), cytoplasmic exosome (RNase complex) (GO), nuclear exosome (RNase complex) (GO)
	Q15024	RRP45	2e-16	BLAST	Pfam, CDD	Exosome complex(mips), cytoplasmic exosome (RNase complex) (GO), nuclear exosome (RNase complex) (GO)
	Q5RKV6
	Q13868	RRP4	0	BLAST	CDD	Exosome complex(mips), cytoplasmic exosome (RNase complex) (GO), nuclear exosome (RNase complex) (GO)
	Q01780	RRP6	0	BLAST	Pfam, CDD	nuclear exosome (RNase complex)(GO)
	Q06265	RRP45	0	BLAST	Pfam, CDD	Exosome complex(mips), cytoplasmic exosome (RNase complex) (GO), nuclear exosome (RNase complex) (GO)
	Q9Y3B2	CSL4	2e-19	BLAST	Pfam, CDD	cytoplasmic exosome (RNase complex)(GO), nuclear exosome (RNase complex) (GO)
	Q9NQT4	RRP46	2e-11	BLAST	Pfam, CDD	Exosome complex(mips), cytoplasmic exosome (RNase complex) (GO), nuclear exosome (RNase complex) (GO)
	Q9Y2L1	DIS3	0	BLAST	Pfam, CDD	Exosome complex(mips), cytoplasmic exosome (RNase complex) (GO), nuclear exosome (RNase complex) (GO)
	Q96B26	RRP45	4e-28	BLAST	Pfam, CDD	Exosome complex(mips), cytoplasmic exosome (RNase complex) (GO), nuclear exosome (RNase complex) (GO)
F1F0-ATP synthase (EC 3.6.3.14), mitochondrial
	P25705	ATP1	0	BLAST	Pfam, CDD	F0/F1 ATP synthase (complex V)(mips)
	P06576	ATP2	0	BLAST	Pfam, CDD	F0/F1 ATP synthase (complex V)(mips)
	P00846	ATP6	2e-21	BLAST	Pfam, CDD	F0/F1 ATP synthase (complex V)(mips), mitochondrial proton-transporting ATP synthase complex, coupling factor F(o) (GO)
	P24539	ATP4	6e-09	BLAST	Pfam, CDD	F0/F1 ATP synthase (complex V)(mips)
	P56381	ATP15	0.0006	BLAST	Pfam, CDD	F0/F1 ATP synthase (complex V)(mips)
	P18859
	P03928
	O75947	ATP7	2e-06	BLAST	CDD	F0/F1 ATP synthase (complex V)(mips)
	P56385
	P56134
	P48047	ATP5	2e-28	BLAST	Pfam, CDD	F0/F1 ATP synthase (complex V)(mips)
	O75964	ATP20	0.002	CNA	Pfam, CDD	F0/F1 ATP synthase (complex V)(mips), mitochondrial proton-transporting ATP synthase complex, coupling factor F(o) (GO)
	P36542	ATP3	0	BLAST	Pfam, CDD	F0/F1 ATP synthase (complex V)(mips)
	P05496	OLI1	1e-11	BLAST	Pfam, CDD	F0/F1 ATP synthase (complex V)(mips), mitochondrial proton-transporting ATP synthase complex, coupling factor F(o) (GO)
	P30049	ATP16	3e-13	BLAST	Pfam, CDD	F0/F1 ATP synthase (complex V)(mips)
	Q6IAQ7	not mapped to the Ensembl genome
FACT-NEK9 complex
	Q08945	POB3	0	BLAST	Pfam, CDD	FACT complex(GO), alpha DNA polymerase:primase complex (GO)
	Q8TD19	KIC1	2e-32	BLAST	Pfam, CDD
	Q9Y5B9	SPT16	0	BLAST	Pfam, CDD	FACT complex(GO), alpha DNA polymerase:primase complex (GO)
FACT complex, UV-activated
	Q08945	POB3	0	BLAST	Pfam, CDD	FACT complex(GO), alpha DNA polymerase:primase complex (GO)
	P67870	CKB2	0	BLAST	Pfam, CDD	protein kinase CK2 complex(GO), Casein kinase II (mips)
	P68400	CKA1	0	BLAST	Pfam, CDD	protein kinase CK2 complex(GO), Casein kinase II (mips)
	Q9Y5B9	SPT16	0	BLAST	Pfam, CDD	FACT complex(GO), alpha DNA polymerase:primase complex (GO)
	P19784	CKA2	0	BLAST	Pfam, CDD	protein kinase CK2 complex(GO), Casein kinase II (mips)
Farnesyltransferase
	P49356	RAM1	0	BLAST	Pfam, CDD	protein farnesyltransferase complex(GO), Farnesyltransferase (FTase) (mips)
	P49354	RAM2	8e-33	BLAST	Pfam, CDD	protein farnesyltransferase complex(GO), Farnesyltransferase (FTase) (mips), CAAX-protein geranylgeranyltransferase complex (GO), Geranylgeranyltransferase I (GGTase I) (mips)
FA complex (Fanconi anemia complex)
	Q00597
	O15360
	P54132	SGS1	0	BLAST	Pfam, CDD	RecQ helicase-Topo III complex(GO)
	Q8NB91
	Q9NPI8
	Q9H9A7
	O15287
	Q9NW38	RKR1	0.0005	BLAST	CDD	ribosome(GO)
	Q9HB96
	P27694	RFA1	0	BLAST	Pfam, CDD	DNA replication factor A complex(GO), Replication factor A complex (mips)
	Q13472	TOP3	0	BLAST	Pfam, CDD	RecQ helicase-Topo III complex(GO)
FCP1-associated protein complex
	P84090
	O14744	HSL7	0	BLAST	Pfam, CDD
	P35269
	Q9BQA1	PFS2	1e-14	BLAST	Pfam, CDD	mRNA cleavage and polyadenylation specificity factor complex(GO)
	Q15208	CBK1	0	BLAST	Pfam, CDD
	Q9Y5B0	FCP1	8e-34	BLAST	Pfam, CDD
	P30876	RPB2	0	BLAST	Pfam, CDD	RNA polymerase II(mips), DNA-directed RNA polymerase II, core complex (GO)
FEN1-9-1-1 complex
	O60921
	O60671
	P39748	RAD27	0	BLAST	Pfam, CDD
	Q99638
FGFR2-c-Cbl-Lyn-Fyn complex
	P07948	CDC15	7e-22	BLAST	Pfam, CDD
	P21802	CDC15	6e-21	BLAST	Pfam, CDD
	P06241	CDC5	2e-18	BLAST	Pfam, CDD
	P22681	PEX10	6e-05	BLAST	Pfam, CDD
FHL2-p53-HIPK2 complex
	P04637
	Q14192	RGA1	4e-09	BLAST	Pfam, CDD
	Q9H2X6	YAK1	0	BLAST	Pfam, CDD
FIB-associated protein complex
	Q9H4B7	TUB2	0	BLAST	Pfam, CDD	Tubulins(mips), tubulin complex (GO)
	Q99873	HMT1	0	BLAST	CDD
	P22087	NOP1	0	BLAST	Pfam, CDD	small nucleolar ribonucleoprotein complex(GO), Nop56p/Nop1p complex (mips), ribosome (GO), rRNA splicing (mips)
	O14744	HSL7	0	BLAST	Pfam, CDD
	Q71U36	TUB1	0	BLAST	Pfam, CDD	Tubulins(mips), tubulin complex (GO)
	Q07021
FIF-FGR2 complex
	P09038
	Q9BZZ5
FOXO1-FHL2-SIRT1 complex
	Q14192	RGA1	4e-09	BLAST	Pfam, CDD
	Q12778	HCM1	1e-14	BLAST	Pfam, CDD
	Q96EB6	HST1	0	BLAST	Pfam, CDD	histone deacetylase complex(GO)
FOXO3-PCAF complex, oxidative stress stimulated
	O43524	HCM1	3e-14	BLAST	Pfam, CDD
	Q92831	GCN5	0	BLAST	Pfam, CDD	Ada2/Gcn5/Ada3 transcription activator complex(GO), ADA complexes (mips), SLIK (SAGA-like) complex (GO), SAGA complex (mips), SAGA complex (GO), ADA complex (mips)
FOXO3-SIRT1 complex, oxidative stress stimulated
	O43524	HCM1	3e-14	BLAST	Pfam, CDD
	Q96EB6	HST1	0	BLAST	Pfam, CDD	histone deacetylase complex(GO)
FOXO3-TP53 complex, oxidative stress stimulated
	O43524	HCM1	3e-14	BLAST	Pfam, CDD
	P04637
FYB-CARMA1-BCL-10-MALT1 complex
	O15117
	O95999
	Q9BXL7
	Q9UDY8
GAA1-GPI8-PIGT-PIG-PIGS complex
	Q9H490	GAB1	7e-31	BLAST	Pfam, CDD	GPI-anchor transamidase complex(GO)
	Q969N2	GPI16	1e-34	BLAST	Pfam, CDD	GPI-anchor transamidase complex(GO)
	O43292	GAA1	2e-33	BLAST	Pfam, CDD	GPI-anchor transamidase complex(GO)
	Q92643	GPI8	0	BLAST	Pfam, CDD	GPI-anchor transamidase complex(GO)
	Q96S52	GPI17	1e-09	BLAST	Pfam, CDD	GPI-anchor transamidase complex(GO)
GALNS-lysosomal hydrolase 1.27 MDa complex
	P16278
	Q99519
	P10619	YBR139W	0	BLAST	Pfam, CDD
	P34059
Gamma-BAR-AP1 complex
	O75843	APL4	0	BLAST	Pfam, CDD	AP-1 complex(mips), AP-1 adaptor complex (GO)
	Q9BXS5	APM1	0	BLAST	Pfam, CDD	AP-1 complex(mips), AP-1 adaptor complex (GO)
	Q9Y6Q5	APM1	0	BLAST	Pfam, CDD	AP-1 complex(mips), AP-1 adaptor complex (GO)
	P61966	APS1	7.9874e-44	BLAST	Pfam, CDD	AP-1 complex(mips), AP-1 adaptor complex (GO)
	Q63HQ0
	O43747	APL4	0	BLAST	Pfam, CDD	AP-1 complex(mips), AP-1 adaptor complex (GO)
	Q10567	APL2	0	BLAST	Pfam, CDD	AP-1 complex(mips), AP-1 adaptor complex (GO)
	Q96PC3	APS1	9e-36	BLAST	Pfam, CDD	AP-1 complex(mips), AP-1 adaptor complex (GO)
	P56377	APS1	1.96182e-44	BLAST	Pfam, CDD	AP-1 complex(mips), AP-1 adaptor complex (GO)
gamma-secretase complex (APH1A,PSEN2,PSENEN,NCSTN)
	P49810
	Q92542
	Q96BI3
	Q9NZ42
gamma-secretase complex (APH1B,PSEN1,PSENEN,NCSTN)
	Q8WW43
	Q92542
	P49768
	Q9NZ42
Gamma-secretase complex (APH1B, PSEN2, PSENEN, NCSTN)
	P49810
	Q8WW43
	Q92542
	Q9NZ42
GCN5-TRRAP histone acetyltransferase complex
	P43246	MSH2	0	BLAST	Pfam, CDD	MSH2/MSH6 complex(mips), MSH2/MSH3 complex (mips)
	Q16594	TAF9	3e-20	BLAST	Pfam, CDD	transcription factor TFIID complex(GO), SLIK (SAGA-like) complex (GO), SAGA complex (mips), SAGA complex (GO), TAFIIs (mips)
	P52701	MSH6	0	BLAST	Pfam, CDD	MSH2/MSH6 complex(mips)
	O75486	SPT3	8e-18	BLAST	Pfam, CDD	SAGA-like complex (SLIK)(mips), SLIK (SAGA-like) complex (GO), SAGA complex (mips), SAGA complex (GO)
	Q92830	GCN5	0	BLAST	Pfam, CDD	Ada2/Gcn5/Ada3 transcription activator complex(GO), ADA complexes (mips), SLIK (SAGA-like) complex (GO), SAGA complex (mips), SAGA complex (GO), ADA complex (mips)
	P38398	IRC20	5e-05	BLAST	Pfam, CDD
	Q9Y4A5	TRA1	0	BLAST	Pfam, CDD	NuA4 histone acetyltransferase complex(GO), SAGA-like complex (SLIK) (mips), SLIK (SAGA-like) complex (GO), SAGA complex (mips), NuA4 complex (mips), SAGA complex (GO), ADA complex (mips)
	O75529	TAF5	0	BLAST	Pfam, CDD	transcription factor TFIID complex(GO), SLIK (SAGA-like) complex (GO), SAGA complex (mips), SAGA complex (GO), TAFIIs (mips)
	O75528	NGG1	0.003	CNA	Pfam, CDD	Ada2/Gcn5/Ada3 transcription activator complex(GO), SLIK (SAGA-like) complex (GO), SAGA complex (mips), SAGA complex (GO), ADA complex (mips)
	Q12962	TAF10	1e-13	BLAST	Pfam, CDD	transcription factor TFIID complex(GO), SLIK (SAGA-like) complex (GO), SAGA complex (mips), SAGA complex (GO), TAFIIs (mips)
GINS complex
	Q9BRX5	PSF3	2e-09	BLAST	Pfam, CDD	GINS complex(GO), GINS complex (mips)
	Q9BRT9	SLD5	3e-08	BLAST	Pfam, CDD	GINS complex(GO), GINS complex (mips)
	Q9Y248	PSF2	6e-13	BLAST	Pfam, CDD	GINS complex(GO), GINS complex (mips)
	Q14691	PSF1	4e-13	BLAST	Pfam, CDD	GINS complex(GO), GINS complex (mips)
GNAQ-GEFT-RHOA complex
	P50148	GPA2	0	BLAST	Pfam, CDD
	P61586	RHO1	0	BLAST	Pfam, CDD	1,3-beta-glucan synthase complex(GO)
	Q86VW2	CDC24	1e-07	BLAST	Pfam, CDD
GPI-GnT activity complex
	Q92535	GPI2	7e-07	BLAST	Pfam, CDD	glycosylphosphatidylinositol-N-acetylglucosaminyltransferase (GPI-GnT) complex(GO)
	Q9BRB3	GPI1	6e-10	BLAST	Pfam, CDD	glycosylphosphatidylinositol-N-acetylglucosaminyltransferase (GPI-GnT) complex(GO)
	P37287	SPT14	0	BLAST	Pfam, CDD	glycosylphosphatidylinositol-N-acetylglucosaminyltransferase (GPI-GnT) complex(GO)
	Q14442
GPR56-CD81-Galphaq/11-Gbeta complex
	Q9HAV0	STE4	0	BLAST	Pfam, CDD	heterotrimeric G-protein complex(GO), Pheromone response pathway (mips)
	P29992	GPA2	0	BLAST	Pfam, CDD
	P62879	STE4	0	BLAST	Pfam, CDD	heterotrimeric G-protein complex(GO), Pheromone response pathway (mips)
	Q9Y653
	P50148	GPA2	0	BLAST	Pfam, CDD
	P16520	STE4	0	BLAST	Pfam, CDD	heterotrimeric G-protein complex(GO), Pheromone response pathway (mips)
	P60033
	P62873	STE4	0	BLAST	Pfam, CDD	heterotrimeric G-protein complex(GO), Pheromone response pathway (mips)
GRASP-GRP1 complex
	Q7Z6J2
	O43739	SEC7	5.00264e-43	BLAST	Pfam, CDD
Guanylyl cyclase, soluble (GUCY1A2, GUCY1B3)
	P33402
	Q02153
Guanylyl cyclase, soluble (GUCY1A3, GUCY1B3)
	Q02153
	Q02108
H2AX complex, isolated from cells without IR exposure
	P11940	PAB1	0	BLAST	Pfam, CDD	eIF4E/eIF4G/Pab1p complex(mips), ribosome (GO)
	P11021	KAR2	0	BLAST	Pfam, CDD
	P62158	CMD1	0	BLAST	Pfam, CDD	SPB components(mips)
	Q08945	POB3	0	BLAST	Pfam, CDD	FACT complex(GO), alpha DNA polymerase:primase complex (GO)
	P16104	HTA1	0	BLAST	Pfam, CDD	nuclear nucleosome(GO), Nucleosomal protein complex (mips)
	O43390	PAB1	7e-12	BLAST	Pfam, CDD	eIF4E/eIF4G/Pab1p complex(mips), ribosome (GO)
	P06748
	P27797	CNE1	5e-23	BLAST	Pfam, CDD
	Q9Y5B9	SPT16	0	BLAST	Pfam, CDD	FACT complex(GO), alpha DNA polymerase:primase complex (GO)
	Q8N257	HTB1	8.00001e-41	BLAST	Pfam, CDD	nuclear nucleosome(GO), Nucleosomal protein complex (mips)
	P62805	HHF2	1e-38	BLAST	Pfam, CDD	nuclear nucleosome(GO), Nucleosomal protein complex (mips)
	P05455	LHP1	2e-13	BLAST	Pfam, CDD
	Q9Y262
H2AX complex I
	P06748
	P27797	CNE1	5e-23	BLAST	Pfam, CDD
	P09874
	P11021	KAR2	0	BLAST	Pfam, CDD
	Q8N257	HTB1	8.00001e-41	BLAST	Pfam, CDD	nuclear nucleosome(GO), Nucleosomal protein complex (mips)
	P16104	HTA1	0	BLAST	Pfam, CDD	nuclear nucleosome(GO), Nucleosomal protein complex (mips)
	Q7L2E3	YLR419W	0	BLAST	Pfam, CDD
H2AX complex II
	P11021	KAR2	0	BLAST	Pfam, CDD
	P33778	HTB1	9.99995e-41	BLAST	Pfam, CDD	nuclear nucleosome(GO), Nucleosomal protein complex (mips)
	P16104	HTA1	0	BLAST	Pfam, CDD	nuclear nucleosome(GO), Nucleosomal protein complex (mips)
	Q96EY7
	P06748
	P27797	CNE1	5e-23	BLAST	Pfam, CDD
	Q8N257	HTB1	8.00001e-41	BLAST	Pfam, CDD	nuclear nucleosome(GO), Nucleosomal protein complex (mips)
	Q99879	HTB1	8.00001e-41	BLAST	Pfam, CDD	nuclear nucleosome(GO), Nucleosomal protein complex (mips)
	P16989
	P62805	HHF2	1e-38	BLAST	Pfam, CDD	nuclear nucleosome(GO), Nucleosomal protein complex (mips)
hASC-1 complex
	Q8N9N2
	Q9H1I8
	Q8N3C0	SLH1	0	BLAST	Pfam, CDD
	Q15650
HBO1 complex
	Q9UNL4	PHO23	1e-18	BLAST	Pfam, CDD	Rpd3L complex(GO)
	Q6IE81	NTO1	0	BLAST	Pfam, CDD	NuA3 histone acetyltransferase complex(GO)
	Q9NQC1	NTO1	5.04467e-44	BLAST	Pfam, CDD	NuA3 histone acetyltransferase complex(GO)
	O95251	ESA1	0	BLAST	Pfam, CDD	NuA4 histone acetyltransferase complex(GO), Piccolo NuA4 histone acetyltransferase complex (GO), NuA4 complex (mips)
	Q9HAF1
	Q92613	NTO1	5.60519e-45	BLAST	Pfam, CDD	NuA3 histone acetyltransferase complex(GO)
	Q8WYH8	PHO23	5e-18	BLAST	Pfam, CDD	Rpd3L complex(GO)
HCF-1 complex
	P34932	SSE2	0	BLAST	Pfam, CDD
	P07900	HSP82	0	BLAST	Pfam, CDD
	P11021	KAR2	0	BLAST	Pfam, CDD
	Q9UBL3	BRE2	0.082	CNA		COMPASS complex(GO)
	O75182	SIN3	0	BLAST	Pfam, CDD	Sin3 complex(GO), HDB complex (mips), Rpd3L complex (GO), Sin3 complex (mips), Rpd3S complex (GO)
	Q92769	RPD3	0	BLAST	Pfam, CDD	HDB complex(mips), Rpd3L complex (GO), Sin3 complex (mips), Rpd3S complex (GO)
	Q9H7L9
	P11142	SSA4	0	BLAST	Pfam, CDD
	O15294	CYC8	7e-17	BLAST	Pfam, CDD	Tup1/Ssn6 complex(mips)
	Q96ST3	SIN3	0	BLAST	Pfam, CDD	Sin3 complex(GO), HDB complex (mips), Rpd3L complex (GO), Sin3 complex (mips), Rpd3S complex (GO)
	P51610	KEL2	5e-19	BLAST	Pfam	Kel1p/Kel2p complex(mips)
	O75446
	Q13547	RPD3	0	BLAST	Pfam, CDD	HDB complex(mips), Rpd3L complex (GO), Sin3 complex (mips), Rpd3S complex (GO)
	O15047	SET1	0	BLAST	Pfam, CDD	COMPASS complex(GO)
	Q09028	HAT2	0	BLAST	Pfam, CDD	histone acetyltransferase complex(GO), HAT B complex (mips)
	P08238	HSP82	0	BLAST	Pfam, CDD
	Q16576	HAT2	0	BLAST	Pfam, CDD	histone acetyltransferase complex(GO), HAT B complex (mips)
	P61964	SWD3	8.99999e-40	BLAST	Pfam, CDD	COMPASS complex(GO)
	P08047	AZF1	2e-19	BLAST	Pfam
HDAC1-associated core complex cII
	Q13547	RPD3	0	BLAST	Pfam, CDD	HDB complex(mips), Rpd3L complex (GO), Sin3 complex (mips), Rpd3S complex (GO)
	Q86YP4
	Q09028	HAT2	0	BLAST	Pfam, CDD	histone acetyltransferase complex(GO), HAT B complex (mips)
	O94776	SNT2	0.0005	BLAST	Pfam, CDD
	O95983
	Q9UBB5
	Q16576	HAT2	0	BLAST	Pfam, CDD	histone acetyltransferase complex(GO), HAT B complex (mips)
	Q12873	CHD1	0	BLAST	Pfam, CDD	SLIK (SAGA-like) complex(GO), SAGA complex (GO), transcription elongation factor complex (GO)
	Q9UKL0
	Q8WXI9
HDAC1-associated protein complex
	Q13547	RPD3	0	BLAST	Pfam, CDD	HDB complex(mips), Rpd3L complex (GO), Sin3 complex (mips), Rpd3S complex (GO)
	Q09028	HAT2	0	BLAST	Pfam, CDD	histone acetyltransferase complex(GO), HAT B complex (mips)
	O94776	SNT2	0.0005	BLAST	Pfam, CDD
	O95983
	O60341	FMS1	3e-07	BLAST	Pfam, CDD
	Q9UBB5
	Q16576	HAT2	0	BLAST	Pfam, CDD	histone acetyltransferase complex(GO), HAT B complex (mips)
	Q9UKL0
	Q12873	CHD1	0	BLAST	Pfam, CDD	SLIK (SAGA-like) complex(GO), SAGA complex (GO), transcription elongation factor complex (GO)
HDAC2-asscociated core complex
	Q86YP4
	Q09028	HAT2	0	BLAST	Pfam, CDD	histone acetyltransferase complex(GO), HAT B complex (mips)
	O94776	SNT2	0.0005	BLAST	Pfam, CDD
	Q92769	RPD3	0	BLAST	Pfam, CDD	HDB complex(mips), Rpd3L complex (GO), Sin3 complex (mips), Rpd3S complex (GO)
	O95983
	Q16576	HAT2	0	BLAST	Pfam, CDD	histone acetyltransferase complex(GO), HAT B complex (mips)
	Q12873	CHD1	0	BLAST	Pfam, CDD	SLIK (SAGA-like) complex(GO), SAGA complex (GO), transcription elongation factor complex (GO)
	Q8WXI9
HDAC4-ERK1 complex
	P27361	FUS3	0	BLAST	Pfam, CDD	STE5-MAPK complex(mips)
	P56524	HDA1	0	BLAST	Pfam, CDD	histone deacetylase complex(GO)
HDAC4-ERK2 complex
	P28482	KSS1	0	BLAST	Pfam, CDD	STE5-MAPK complex(mips)
	P56524	HDA1	0	BLAST	Pfam, CDD	histone deacetylase complex(GO)
HES1 promoter-Notch enhancer complex
	P46531	AKR2	4e-07	BLAST	Pfam, CDD
	O60563	SSN8	2e-09	BLAST	Pfam, CDD	transcription factor complex(GO), Srb10p complex (mips)
	P24928	RPO21	0	BLAST	Pfam, CDD	RNA polymerase II(mips), DNA-directed RNA polymerase II, core complex (GO)
	Q06330
	Q09472	BDF1	2e-13	BLAST	Pfam, CDD
	P50613	KIN28	0	BLAST	Pfam, CDD	TFIIH(mips), holo TFIIH complex (GO), NEF3 complex (mips), Kin28p complex (mips)
	P50750	CTK1	0	BLAST	Pfam, CDD	carboxy-terminal domain protein kinase complex(GO), Ctk1p (mips), TFIIK (CTD kinase) (mips)
	Q15648
	Q9BT40	INP51	2e-27	BLAST	Pfam, CDD
	Q92585
	Q9Y5B9	SPT16	0	BLAST	Pfam, CDD	FACT complex(GO), alpha DNA polymerase:primase complex (GO)
	P49336	SSN3	0	BLAST	Pfam, CDD	transcription factor complex(GO), Srb10p complex (mips)
	Q7KZ85	SPT6	0	BLAST	CDD	transcription elongation factor complex(GO)
HES1 promoter corepressor complex
	Q06330
	Q7KZ85	SPT6	0	BLAST	CDD	transcription elongation factor complex(GO)
	Q92793	BDF2	2e-14	BLAST	Pfam, CDD
	Q09472	BDF1	2e-13	BLAST	Pfam, CDD
	P50613	KIN28	0	BLAST	Pfam, CDD	TFIIH(mips), holo TFIIH complex (GO), NEF3 complex (mips), Kin28p complex (mips)
	P24928	RPO21	0	BLAST	Pfam, CDD	RNA polymerase II(mips), DNA-directed RNA polymerase II, core complex (GO)
HGF-Met complex
	P08581	CDC15	4e-23	BLAST	Pfam, CDD
	P14210
Hip1R-cortactin complex
	O75146	SLA2	3e-25	BLAST	Pfam, CDD	Actin-associated proteins(mips)
	Q14247	ABP1	2e-10	BLAST	Pfam, CDD	Actin-associated proteins(mips)
Histone H3.1 complex
	P49321
	Q09028	HAT2	0	BLAST	Pfam, CDD	histone acetyltransferase complex(GO), HAT B complex (mips)
	Q9NVP2	ASF1	0	BLAST	Pfam, CDD	chromatin assembly complex(GO)
	Q13111
	Q8TEX9	KAP123	1e-27	BLAST	Pfam, CDD
	Q9Y294	ASF1	9.99995e-41	BLAST	Pfam, CDD	chromatin assembly complex(GO)
	Q13112	CAC2	0	BLAST	Pfam, CDD	chromatin assembly complex(GO), Chromatin assembly complex (CAC) (mips)
	O14929	HAT1	3e-28	BLAST	Pfam, CDD	histone acetyltransferase complex(GO), HAT B complex (mips)
	P68431	HHT2	0	BLAST	Pfam, CDD	nuclear nucleosome(GO), Nucleosomal protein complex (mips)
	P62805	HHF2	1e-38	BLAST	Pfam, CDD	nuclear nucleosome(GO), Nucleosomal protein complex (mips)
Histone H3.3 complex
	P49321
	Q09028	HAT2	0	BLAST	Pfam, CDD	histone acetyltransferase complex(GO), HAT B complex (mips)
	Q9NVP2	ASF1	0	BLAST	Pfam, CDD	chromatin assembly complex(GO)
	Q8TEX9	KAP123	1e-27	BLAST	Pfam, CDD
	P84243	HHT2	0	BLAST	Pfam, CDD	nuclear nucleosome(GO), Nucleosomal protein complex (mips)
	Q9Y294	ASF1	9.99995e-41	BLAST	Pfam, CDD	chromatin assembly complex(GO)
	O14929	HAT1	3e-28	BLAST	Pfam, CDD	histone acetyltransferase complex(GO), HAT B complex (mips)
	P54198	HIR1	0	BLAST	Pfam, CDD	HIR complex(GO)
	P62805	HHF2	1e-38	BLAST	Pfam, CDD	nuclear nucleosome(GO), Nucleosomal protein complex (mips)
HMGB1-HMGB2-HSC70-ERP60-GAPDH complex
	P11142	SSA4	0	BLAST	Pfam, CDD
	P04406	TDH3	0	BLAST	Pfam, CDD
	P09429	NHP6B	3e-11	BLAST	Pfam, CDD
	P26583	NHP6B	5e-12	BLAST	Pfam, CDD
	P30101	PDI1	0	BLAST	Pfam, CDD
HNF4A-SUB1 complex
	P41235
	P53999	SUB1	3e-13	BLAST	Pfam, CDD
hNURF complex
	Q16576	HAT2	0	BLAST	Pfam, CDD	histone acetyltransferase complex(GO), HAT B complex (mips)
	P28370	ISW2	0	BLAST	Pfam, CDD	chromatin accessibility complex(GO)
	Q12830	GCN5	3e-22	BLAST	Pfam, CDD	Ada2/Gcn5/Ada3 transcription activator complex(GO), ADA complexes (mips), SLIK (SAGA-like) complex (GO), SAGA complex (mips), SAGA complex (GO), ADA complex (mips)
	Q09028	HAT2	0	BLAST	Pfam, CDD	histone acetyltransferase complex(GO), HAT B complex (mips)
hs4 enhancer complex (faster migrating complex)
	P09086	YOX1	0.0002	BLAST	Pfam, CDD
	P19838	AVO2	4e-09	BLAST	Pfam, CDD	TORC 2 complex(GO)
	P14859
	P25490	AZF1	5e-19	BLAST	Pfam, CDD
	Q04206
hs4 enhancer complex (slow migrating complex)
	Q01201
	P25490	AZF1	5e-19	BLAST	Pfam, CDD
HSF1-HSF2 complex
	Q00613	HSF1	8e-32	BLAST	Pfam, CDD
	Q03933	HSF1	2e-26	BLAST	Pfam, CDD
hSIR2-p53 complex
	P04637
	Q96EB6	HST1	0	BLAST	Pfam, CDD	histone deacetylase complex(GO)
HuCHRAC complex
	Q9NRL2	GCN5	9e-17	BLAST	Pfam, CDD	Ada2/Gcn5/Ada3 transcription activator complex(GO), ADA complexes (mips), SLIK (SAGA-like) complex (GO), SAGA complex (mips), SAGA complex (GO), ADA complex (mips)
	Q9NRF9	HAP3	8e-09	BLAST	Pfam, CDD	CCAAT-binding factor complex(mips), CCAAT-binding factor complex (GO)
	O60264	ISW2	0	BLAST	Pfam, CDD	chromatin accessibility complex(GO)
	Q9NRG0	HAP5	4e-11	BLAST	Pfam, CDD	CCAAT-binding factor complex(mips), CCAAT-binding factor complex (GO)
IFNB1-IFNAR1-IFNAR2- complex
	P48551
	P01574
	P17181
IFP35-NMI complex
	P80217
	Q13287
IGF1-IGFBP3-ALS complex
	P05019
	P17936
	P35858	CYR1	5e-09	BLAST	Pfam, CDD
IKK-alpha--ER-alpha-AIB1 complex
	P03372
	O15111	TPK2	3e-25	BLAST	Pfam, CDD	cAMP-dependent protein kinase(mips), cAMP-dependent protein kinase complex (GO)
	Q9Y6Q9
ILF3-XPO5 complex
	Q12906
	Q9HAV4	MSN5	1e-15	BLAST	CDD
IMP3-IMP4-Mpp10 complex
	O00566	MPP10	1e-32	BLAST	Pfam, CDD	small nucleolar ribonucleoprotein complex(GO), small subunit processome (GO)
	Q96G21	IMP4	0	BLAST	Pfam, CDD	small nucleolar ribonucleoprotein complex(GO), small subunit processome (GO)
	Q9NV31	IMP3	0	BLAST	Pfam, CDD	small nucleolar ribonucleoprotein complex(GO), small subunit processome (GO)
ING1-p300-PCNA complex
	Q09472	BDF1	2e-13	BLAST	Pfam, CDD
	Q9UK53	PHO23	2e-17	BLAST	Pfam, CDD	Rpd3L complex(GO)
	P12004	POL30	0	BLAST	Pfam, CDD
ING2 complex
	Q13547	RPD3	0	BLAST	Pfam, CDD	HDB complex(mips), Rpd3L complex (GO), Sin3 complex (mips), Rpd3S complex (GO)
	P29374	EAF3	0.01	CNA		NuA4 histone acetyltransferase complex(GO), Rpd3S complex (GO)
	Q9H160	PHO23	2e-17	BLAST	Pfam, CDD	Rpd3L complex(GO)
	Q09028	HAT2	0	BLAST	Pfam, CDD	histone acetyltransferase complex(GO), HAT B complex (mips)
	Q92769	RPD3	0	BLAST	Pfam, CDD	HDB complex(mips), Rpd3L complex (GO), Sin3 complex (mips), Rpd3S complex (GO)
	Q9H7L9
	Q16576	HAT2	0	BLAST	Pfam, CDD	histone acetyltransferase complex(GO), HAT B complex (mips)
	Q5PSV4	SDS3	0.012	CNA	Pfam, CDD	Rpd3L complex(GO)
	Q9HCU9
	Q96ST3	SIN3	0	BLAST	Pfam, CDD	Sin3 complex(GO), HDB complex (mips), Rpd3L complex (GO), Sin3 complex (mips), Rpd3S complex (GO)
	Q9H0E3
	O75446
ING5 complex
	O95696	NTO1	0	BLAST	Pfam, CDD	NuA3 histone acetyltransferase complex(GO)
	Q9NQC1	NTO1	5.04467e-44	BLAST	Pfam, CDD	NuA3 histone acetyltransferase complex(GO)
	O95251	ESA1	0	BLAST	Pfam, CDD	NuA4 histone acetyltransferase complex(GO), Piccolo NuA4 histone acetyltransferase complex (GO), NuA4 complex (mips)
	P55201	NTO1	0	BLAST	Pfam, CDD	NuA3 histone acetyltransferase complex(GO)
	Q8WYH8	PHO23	5e-18	BLAST	Pfam, CDD	Rpd3L complex(GO)
	Q9ULD4	NTO1	0	BLAST	Pfam, CDD	NuA3 histone acetyltransferase complex(GO)
	Q92794	ESA1	0	BLAST	Pfam, CDD	NuA4 histone acetyltransferase complex(GO), Piccolo NuA4 histone acetyltransferase complex (GO), NuA4 complex (mips)
	Q92613	NTO1	5.60519e-45	BLAST	Pfam, CDD	NuA3 histone acetyltransferase complex(GO)
	Q9HAF1
	Q6IE81	NTO1	0	BLAST	Pfam, CDD	NuA3 histone acetyltransferase complex(GO)
	Q8WYB5	ESA1	0	BLAST	Pfam, CDD	NuA4 histone acetyltransferase complex(GO), Piccolo NuA4 histone acetyltransferase complex (GO), NuA4 complex (mips)
INO80 chromatin remodeling complex
	O96019	ACT1	0	BLAST	Pfam, CDD	SWR1 complex(GO), NuA4 histone acetyltransferase complex (GO), INO80 complex (GO)
	Q9C086
	Q9ULG1	INO80	0	BLAST	Pfam, CDD	INO80 complex(GO)
	Q9H981	ARP8	0	BLAST	Pfam, CDD	INO80 complex(GO)
	Q9Y265	RVB1	0	BLAST	Pfam, CDD	SWR1 complex(GO), INO80 complex (GO)
	Q9H9F9	ARP5	3e-35	BLAST	Pfam, CDD	INO80 complex(GO)
	Q96EZ8
	Q53TQ3
	Q6PI98	IES6	2e-08	BLAST	Pfam, CDD
	P15923
	Q9Y230	RVB2	0	BLAST	Pfam, CDD	SWR1 complex(GO), INO80 complex (GO)
	Q6P4R8
	Q8NBZ0
Integrator-RNAPII complex
	Q96CB8
	P24928	RPO21	0	BLAST	Pfam, CDD	RNA polymerase II(mips), DNA-directed RNA polymerase II, core complex (GO)
	Q5TA45	YSH1	0	BLAST	Pfam, CDD	mRNA cleavage and polyadenylation specificity factor complex(GO), pre mRNA polyadenylation factor PFI (mips), pre mRNA3prime-end processing factor CFII (mips)
	Q96HW7
	Q9H0H0
	Q9UL03
	Q75QN2
	P30876	RPB2	0	BLAST	Pfam, CDD	RNA polymerase II(mips), DNA-directed RNA polymerase II, core complex (GO)
	Q6P9B9
	Q9NVR2
	Q9NV88	YSH1	2e-13	BLAST	CDD	mRNA cleavage and polyadenylation specificity factor complex(GO), pre mRNA polyadenylation factor PFI (mips), pre mRNA3prime-end processing factor CFII (mips)
	Q8N201
	Q68E01
	Q9NVH2
interferon-stimulated gene factor 3 transcription complex ISGF3
	P52630
	P42224
	Q00978
IRF3-CBP complex
	Q96RK1
	Q14653
	Q99966
	Q99967
ITAGV-ITGB3-F11R complex
	P05106
	Q9Y624
	P06756
ITCH-FAM/USP9x complex
	Q96J02	RSP5	0	BLAST	Pfam, CDD	ubiquitin ligase complex(GO)
	Q93008	UBP15	1e-30	BLAST	Pfam, CDD
ITGA1-ITGB1-COL6A3 complex
	P12111
	P56199
	P05556
ITGA1-ITGB1-PTPN2 complex
	P56199
	P17706	PTP1	6e-30	BLAST	Pfam, CDD
	P05556
ITGA10-ITGB1 complex
	O75578
	P05556
ITGA11-ITGB1-COL1A1 complex
	Q9UKX5
	P02452
	P05556
ITGA2-ITGB1-CD47 complex
	Q08722
	P17301
	P05556
ITGA2-ITGB1-CHAD complex
	P17301
	P05556
	O15335
ITGA2-ITGB1-COL6A3 complex
	P12111
	P17301
	P05556
ITGA2b-ITGB3-CD47-FAK complex
	P05106
	Q08722
	Q05397	ATG1	9e-25	BLAST	Pfam, CDD
	P08514
ITGA2b-ITGB3-CD47-SRC complex
	P05106
	Q08722
	P12931	BCK1	7e-21	BLAST	Pfam, CDD
	P08514
ITGA2b-ITGB3-CD9-GP1b-CD47 complex
	P21926
	Q08722
	P05106
	P13224
	P07359
	P08514
ITGA2B-ITGB3-CIB1 complex
	P05106
	Q99828	CNB1	6e-09	BLAST	Pfam, CDD	Calcineurin B(mips), calcineurin complex (GO)
	P08514
ITGA2B-ITGB3-F11R complex
	P05106
	Q9Y624
	P08514
ITGA2B-ITGB3-FN1-TGM2 complex
	P05106
	P21980
	P02751
	P08514
ITGA2B-ITGB3-ICAM4 complex
	P05106
	Q14773
	P08514
ITGA2b-ITGB3-TLN1 complex
	P05106
	Q9Y490	SLA2	1e-08	BLAST	Pfam, CDD	Actin-associated proteins(mips)
	P08514
ITGA3-ITGB1-BSG complex
	P26006
	P05556
	P35613
ITGA3-ITGB1-CD151 complex
	P26006
	P05556
	P48509
ITGA3-ITGB1-CD63 complex
	P08962
	P26006
[truncated: 2,756 more rows]
